# Supplementary material for: Seasonal dynamic of ticks infesting cattle (Bos indicus) farms in two provinces in Cambodia
Source: PLoS One. 2025 Apr 16;20(4):e0320879. doi: 10.1371/journal.pone.0320879 (PMC12002459; doi:10.1371/journal.pone.0320879)
Supplement: S1 Dataset — (XLSX) [file pone.0320879.s008.xlsx]

## Sheet: Sheet1
Sum of number	Column Labels
Row Labels	Kampong Speu	Takeo	Grand Total
n/a	0	0	0
Abdomen	0	0	0
Back	0	0	0
Ear	0	0	0
Head	0	0	0
Legs	0	0	0
n/a	0	0	0
Neck	0	0	0
Tail	0	0	0
Rhipicephalus haemaphysaloides	55	3	58
Abdomen	1		1
Ear	22	2	24
Head	12	1	13
Legs	6		6
Neck	6		6
Tail	8		8
Rhipicephalus microplus complex	5489	2797	8286
Abdomen	852	782	1634
Back	726	123	849
Ear	1278	626	1904
Head	143	23	166
Legs	940	783	1723
Neck	914	407	1321
Tail	636	53	689
Rhipicephalus sp.	3543	1791	5334
Abdomen	302	263	565
Back	434	56	490
Ear	1411	622	2033
Head	122	14	136
Legs	302	369	671
Neck	605	400	1005
Tail	367	67	434
Grand Total	9087	4591	13678

## Sheet: Database
date.of.col	location	commune	province	lattitude	longitude	host	host_month	host_age	host_sex	predilection site	genus_species	stage	sex	bloodmeal	number
2023-01-24	Tamao Farm	Kandoeng	Takeo	11.2963	104.824	Cow10	8 months	Juvenile	F	Neck	Rhipicephalus microplus complex	Adult	M	Non-Engorged	1
2023-01-24	Tamao Farm	Kandoeng	Takeo	11.2963	104.824	Cow10	8 months	Juvenile	F	Legs	Rhipicephalus microplus complex	Adult	M	Non-Engorged	1
2023-01-24	Tamao Farm	Kandoeng	Takeo	11.2963	104.824	Cow10	8 months	Juvenile	F	Legs	Rhipicephalus microplus complex	Adult	F	Engorged	1
2023-01-24	Tamao Farm	Kandoeng	Takeo	11.2963	104.824	Cow10	8 months	Juvenile	F	Legs	Rhipicephalus microplus complex	Adult	F	Non-Engorged	1
2023-01-24	Tamao Farm	Kandoeng	Takeo	11.2963	104.824	Cow10	8 months	Juvenile	F	Abdomen	Rhipicephalus microplus complex	Adult	F	Engorged	2
2023-01-24	Tamao Farm	Kandoeng	Takeo	11.2963	104.824	Cow9	4 months	Juvenile	M	Back	Rhipicephalus microplus complex	Adult	F	Engorged	1
2023-01-24	Tamao Farm	Kandoeng	Takeo	11.2963	104.824	Cow9	4 months	Juvenile	M	Back	Rhipicephalus microplus complex	Adult	F	Non-Engorged	1
2023-01-24	Tamao Farm	Kandoeng	Takeo	11.2963	104.824	Cow9	4 months	Juvenile	M	Abdomen	Rhipicephalus microplus complex	Adult	F	Engorged	4
2023-01-24	Tamao Farm	Kandoeng	Takeo	11.2963	104.824	Cow9	4 months	Juvenile	M	Abdomen	Rhipicephalus microplus complex	Adult	F	Non-Engorged	1
2023-01-24	Tamao Farm	Kandoeng	Takeo	11.2963	104.824	Cow9	4 months	Juvenile	M	Tail	Rhipicephalus microplus complex	Adult	F	Engorged	1
2023-01-24	Tamao Farm	Kandoeng	Takeo	11.2963	104.824	Cow9	4 months	Juvenile	M	Legs	Rhipicephalus microplus complex	Adult	F	Engorged	2
2023-01-24	Tamao Farm	Kandoeng	Takeo	11.2963	104.824	Cow9	4 months	Juvenile	M	Legs	Rhipicephalus microplus complex	Adult	F	Non-Engorged	1
2023-01-24	Tamao Farm	Kandoeng	Takeo	11.2963	104.824	Cow9	4 months	Juvenile	M	Neck	Rhipicephalus microplus complex	Adult	F	Engorged	2
2023-01-24	Tamao Farm	Kandoeng	Takeo	11.2963	104.824	Cow9	4 months	Juvenile	M	Neck	Rhipicephalus microplus complex	Adult	M	Non-Engorged	3
2023-01-24	Tamao Farm	Kandoeng	Takeo	11.2963	104.824	Cow9	4 months	Juvenile	M	Neck	Rhipicephalus sp.	Nymph	n/a	Engorged	4
2023-01-24	Tamao Farm	Kandoeng	Takeo	11.2963	104.824	Cow9	4 months	Juvenile	M	Neck	Rhipicephalus microplus complex	Adult	F	Non-Engorged	2
2023-01-24	Tamao Farm	Kandoeng	Takeo	11.2963	104.824	Cow9	4 months	Juvenile	M	Neck	Rhipicephalus microplus complex	Adult	M	Non-Engorged	1
2023-01-24	Tamao Farm	Kandoeng	Takeo	11.2963	104.824	Cow8	3 years	Adult	F	Legs	Rhipicephalus microplus complex	Adult	F	Non-Engorged	1
2023-01-24	Tamao Farm	Kandoeng	Takeo	11.2963	104.824	Cow8	3 years	Adult	F	Legs	Rhipicephalus microplus complex	Adult	F	Non-Engorged	1
2023-01-24	Tamao Farm	Kandoeng	Takeo	11.2963	104.824	Cow8	3 years	Adult	F	Legs	Rhipicephalus microplus complex	Adult	F	Engorged	2
2023-01-24	Tamao Farm	Kandoeng	Takeo	11.2963	104.824	Cow8	3 years	Adult	F	Head	Rhipicephalus microplus complex	Adult	M	Non-Engorged	1
2023-01-24	Tamao Farm	Kandoeng	Takeo	11.2963	104.824	Cow8	3 years	Adult	F	Head	Rhipicephalus sp.	Nymph	n/a	Engorged	1
2023-01-24	Tamao Farm	Kandoeng	Takeo	11.2963	104.824	Cow8	3 years	Adult	F	Back	Rhipicephalus microplus complex	Adult	M	Non-Engorged	1
2023-01-24	Tamao Farm	Kandoeng	Takeo	11.2963	104.824	Cow8	3 years	Adult	F	Back	Rhipicephalus sp.	Nymph	n/a	Engorged	1
2023-01-24	Tamao Farm	Kandoeng	Takeo	11.2963	104.824	Cow8	3 years	Adult	F	Abdomen	Rhipicephalus sp.	Nymph	n/a	Engorged	4
2023-01-24	Tamao Farm	Kandoeng	Takeo	11.2963	104.824	Cow8	3 years	Adult	F	Abdomen	Rhipicephalus microplus complex	Adult	F	Engorged	4
2023-01-24	Tamao Farm	Kandoeng	Takeo	11.2963	104.824	Cow8	3 years	Adult	F	Abdomen	Rhipicephalus microplus complex	Adult	M	Non-Engorged	8
2023-01-24	Tamao Farm	Kandoeng	Takeo	11.2963	104.824	Cow8	3 years	Adult	F	Abdomen	Rhipicephalus microplus complex	Adult	F	Non-Engorged	3
2023-01-24	Tamao Farm	Kandoeng	Takeo	11.2963	104.824	Cow7	3 years	Adult	F	Neck	Rhipicephalus microplus complex	Adult	M	Non-Engorged	1
2023-01-24	Tamao Farm	Kandoeng	Takeo	11.2963	104.824	Cow7	3 years	Adult	F	Abdomen	Rhipicephalus microplus complex	Adult	F	Engorged	1
2023-01-24	Tamao Farm	Kandoeng	Takeo	11.2963	104.824	Cow8	3 years	Adult	F	Abdomen	Rhipicephalus microplus complex	Adult	M	Non-Engorged	3
2023-01-24	Tamao Farm	Kandoeng	Takeo	11.2963	104.824	Cow7	3 years	Adult	F	Abdomen	Rhipicephalus microplus complex	Adult	M	Non-Engorged	1
2023-01-24	Tamao Farm	Kandoeng	Takeo	11.2963	104.824	Cow7	3 years	Adult	F	Tail	Rhipicephalus microplus complex	Adult	F	Non-Engorged	1
2023-01-24	Tamao Farm	Kandoeng	Takeo	11.2963	104.824	Cow7	3 years	Adult	F	Tail	Rhipicephalus microplus complex	Adult	M	Non-Engorged	1
2023-01-24	Tamao Farm	Kandoeng	Takeo	11.2963	104.824	Cow7	3 years	Adult	F	Legs	Rhipicephalus microplus complex	Adult	F	Non-Engorged	1
2023-01-24	Tamao Farm	Kandoeng	Takeo	11.2963	104.824	Cow7	3 years	Adult	F	Legs	Rhipicephalus microplus complex	Adult	M	Non-Engorged	1
2023-01-24	Tamao Farm	Kandoeng	Takeo	11.2963	104.824	Cow6	8 years	Adult	F	Abdomen	Rhipicephalus microplus complex	Adult	M	Non-Engorged	1
2023-01-24	Tamao Farm	Kandoeng	Takeo	11.2963	104.824	Cow6	8 years	Adult	F	Legs	Rhipicephalus microplus complex	Adult	F	Non-Engorged	1
2023-01-24	Tamao Farm	Kandoeng	Takeo	11.2963	104.824	Cow6	8 years	Adult	F	Legs	Rhipicephalus sp.	Nymph	n/a	Engorged	1
2023-01-24	Tamao Farm	Kandoeng	Takeo	11.2963	104.824	Cow6	8 years	Adult	F	Back	Rhipicephalus microplus complex	Adult	F	Non-Engorged	1
2023-01-24	Tamao Farm	Kandoeng	Takeo	11.2963	104.824	Cow6	8 years	Adult	F	Back	Rhipicephalus microplus complex	Adult	M	Non-Engorged	1
2023-01-24	Tamao Farm	Kandoeng	Takeo	11.2963	104.824	Cow5	6 months	Juvenile	M	Legs	Rhipicephalus microplus complex	Adult	F	Non-Engorged	1
2023-01-24	Tamao Farm	Kandoeng	Takeo	11.2963	104.824	Cow5	6 months	Juvenile	M	Legs	Rhipicephalus microplus complex	Adult	F	Engorged	1
2023-01-24	Tamao Farm	Kandoeng	Takeo	11.2963	104.824	Cow5	6 months	Juvenile	M	Legs	Rhipicephalus sp.	Nymph	n/a	Engorged	1
2023-01-24	Tamao Farm	Kandoeng	Takeo	11.2963	104.824	Cow5	6 months	Juvenile	M	Back	Rhipicephalus sp.	Nymph	n/a	Engorged	1
2023-01-24	Tamao Farm	Kandoeng	Takeo	11.2963	104.824	Cow5	6 months	Juvenile	M	Head	Rhipicephalus microplus complex	Adult	F	Engorged	1
2023-01-24	Tamao Farm	Kandoeng	Takeo	11.2963	104.824	Cow5	6 months	Juvenile	M	Head	Rhipicephalus microplus complex	Adult	M	Non-Engorged	1
2023-01-24	Tamao Farm	Kandoeng	Takeo	11.2963	104.824	Cow5	6 months	Juvenile	M	Abdomen	Rhipicephalus microplus complex	Adult	F	Engorged	2
2023-01-24	Tamao Farm	Kandoeng	Takeo	11.2963	104.824	Cow5	6 months	Juvenile	M	Abdomen	Rhipicephalus microplus complex	Adult	M	Non-Engorged	1
2023-01-24	Tamao Farm	Kandoeng	Takeo	11.2963	104.824	Cow5	6 months	Juvenile	M	Tail	Rhipicephalus microplus complex	Adult	M	Non-Engorged	1
2023-01-24	Tamao Farm	Kandoeng	Takeo	11.2963	104.824	Cow4	3 years	Adult	F	Abdomen	Rhipicephalus microplus complex	Adult	F	Engorged	10
2023-01-24	Tamao Farm	Kandoeng	Takeo	11.2963	104.824	Cow4	3 years	Adult	F	Abdomen	Rhipicephalus microplus complex	Adult	F	Non-Engorged	2
2023-01-24	Tamao Farm	Kandoeng	Takeo	11.2963	104.824	Cow4	3 years	Adult	F	Abdomen	Rhipicephalus microplus complex	Adult	M	Non-Engorged	6
2023-01-24	Tamao Farm	Kandoeng	Takeo	11.2963	104.824	Cow4	3 years	Adult	F	Abdomen	Rhipicephalus sp.	Nymph	n/a	Engorged	6
2023-01-24	Tamao Farm	Kandoeng	Takeo	11.2963	104.824	Cow4	3 years	Adult	F	Head	Rhipicephalus microplus complex	Adult	M	Non-Engorged	1
2023-01-24	Tamao Farm	Kandoeng	Takeo	11.2963	104.824	Cow4	3 years	Adult	F	Head	Rhipicephalus microplus complex	Adult	F	Engorged	5
2023-01-24	Tamao Farm	Kandoeng	Takeo	11.2963	104.824	Cow4	3 years	Adult	F	Head	Rhipicephalus sp.	Nymph	n/a	Engorged	1
2023-01-24	Tamao Farm	Kandoeng	Takeo	11.2963	104.824	Cow4	3 years	Adult	F	Back	Rhipicephalus microplus complex	Adult	F	Non-Engorged	3
2023-01-24	Tamao Farm	Kandoeng	Takeo	11.2963	104.824	Cow4	3 years	Adult	F	Back	Rhipicephalus microplus complex	Adult	F	Engorged	3
2023-01-24	Tamao Farm	Kandoeng	Takeo	11.2963	104.824	Cow4	3 years	Adult	F	Back	Rhipicephalus microplus complex	Adult	M	Non-Engorged	2
2023-01-24	Tamao Farm	Kandoeng	Takeo	11.2963	104.824	Cow4	3 years	Adult	F	Back	Rhipicephalus sp.	Nymph	n/a	Engorged	2
2023-01-24	Tamao Farm	Kandoeng	Takeo	11.2963	104.824	Cow4	3 years	Adult	F	Legs	Rhipicephalus microplus complex	Adult	F	Non-Engorged	5
2023-01-24	Tamao Farm	Kandoeng	Takeo	11.2963	104.824	Cow4	3 years	Adult	F	Legs	Rhipicephalus microplus complex	Adult	M	Non-Engorged	6
2023-01-24	Tamao Farm	Kandoeng	Takeo	11.2963	104.824	Cow4	3 years	Adult	F	Legs	Rhipicephalus microplus complex	Adult	M	Non-Engorged	9
2023-01-24	Tamao Farm	Kandoeng	Takeo	11.2963	104.824	Cow4	3 years	Adult	F	Legs	Rhipicephalus microplus complex	Adult	F	Engorged	9
2023-01-24	Tamao Farm	Kandoeng	Takeo	11.2963	104.824	Cow4	3 years	Adult	F	Legs	Rhipicephalus sp.	Nymph	n/a	Engorged	3
2023-01-24	Tamao Farm	Kandoeng	Takeo	11.2963	104.824	Cow4	3 years	Adult	F	Tail	Rhipicephalus microplus complex	Adult	F	Engorged	1
2023-01-24	Tamao Farm	Kandoeng	Takeo	11.2963	104.824	Cow4	3 years	Adult	F	Tail	Rhipicephalus microplus complex	Adult	M	Non-Engorged	1
2023-01-24	Tamao Farm	Kandoeng	Takeo	11.2963	104.824	Cow4	3 years	Adult	F	Tail	Rhipicephalus microplus complex	Adult	F	Non-Engorged	1
2023-01-24	Tamao Farm	Kandoeng	Takeo	11.2963	104.824	Cow4	3 years	Adult	F	Neck	Rhipicephalus microplus complex	Adult	M	Non-Engorged	4
2023-01-24	Tamao Farm	Kandoeng	Takeo	11.2963	104.824	Cow4	3 years	Adult	F	Neck	Rhipicephalus microplus complex	Adult	F	Engorged	1
2023-01-24	Tamao Farm	Kandoeng	Takeo	11.2963	104.824	Cow4	3 years	Adult	F	Neck	Rhipicephalus sp.	Nymph	n/a	Engorged	2
2023-01-24	Tamao Farm	Kandoeng	Takeo	11.2963	104.824	Cow3	4 years	Adult	F	Legs	Rhipicephalus sp.	Nymph	n/a	Engorged	2
2023-01-24	Tamao Farm	Kandoeng	Takeo	11.2963	104.824	Cow3	4 years	Adult	F	Legs	Rhipicephalus microplus complex	Adult	F	Engorged	2
2023-01-24	Tamao Farm	Kandoeng	Takeo	11.2963	104.824	Cow3	4 years	Adult	F	Legs	Rhipicephalus microplus complex	Adult	F	Non-Engorged	1
2023-01-24	Tamao Farm	Kandoeng	Takeo	11.2963	104.824	Cow3	4 years	Adult	F	Legs	Rhipicephalus microplus complex	Adult	M	Non-Engorged	6
2023-01-24	Tamao Farm	Kandoeng	Takeo	11.2963	104.824	Cow3	4 years	Adult	F	Legs	Rhipicephalus microplus complex	Adult	F	Non-Engorged	3
2023-01-24	Tamao Farm	Kandoeng	Takeo	11.2963	104.824	Cow3	4 years	Adult	F	Legs	Rhipicephalus microplus complex	Adult	M	Non-Engorged	4
2023-01-24	Tamao Farm	Kandoeng	Takeo	11.2963	104.824	Cow3	4 years	Adult	F	Abdomen	Rhipicephalus microplus complex	Adult	F	Engorged	2
2023-01-24	Tamao Farm	Kandoeng	Takeo	11.2963	104.824	Cow3	4 years	Adult	F	Legs	Rhipicephalus sp.	Nymph	n/a	Engorged	1
2023-01-24	Tamao Farm	Kandoeng	Takeo	11.2963	104.824	Cow3	4 years	Adult	F	Legs	Rhipicephalus microplus complex	Adult	F	Non-Engorged	1
2023-01-24	Tamao Farm	Kandoeng	Takeo	11.2963	104.824	Cow3	4 years	Adult	F	Legs	Rhipicephalus microplus complex	Adult	M	Non-Engorged	1
2023-01-24	Tamao Farm	Kandoeng	Takeo	11.2963	104.824	Cow3	4 years	Adult	F	Ear	Rhipicephalus sp.	Nymph	n/a	Engorged	1
2023-01-24	Tamao Farm	Kandoeng	Takeo	11.2963	104.824	Cow3	4 years	Adult	F	Ear	Rhipicephalus sp.	Larva	n/a	Engorged	2
2023-01-24	Tamao Farm	Kandoeng	Takeo	11.2963	104.824	Cow3	4 years	Adult	F	Ear	Rhipicephalus microplus complex	Adult	F	Non-Engorged	2
2023-01-24	Tamao Farm	Kandoeng	Takeo	11.2963	104.824	Cow3	4 years	Adult	F	Ear	Rhipicephalus microplus complex	Adult	M	Non-Engorged	2
2023-01-24	Tamao Farm	Kandoeng	Takeo	11.2963	104.824	Cow3	4 years	Adult	F	Back	Rhipicephalus microplus complex	Adult	M	Non-Engorged	1
2023-01-24	Tamao Farm	Kandoeng	Takeo	11.2963	104.824	Cow3	4 years	Adult	F	Neck	Rhipicephalus microplus complex	Adult	F	Non-Engorged	1
2023-01-24	Tamao Farm	Kandoeng	Takeo	11.2963	104.824	Cow3	4 years	Adult	F	Neck	Rhipicephalus microplus complex	Adult	F	Engorged	2
2023-01-24	Tamao Farm	Kandoeng	Takeo	11.2963	104.824	Cow3	4 years	Adult	F	Neck	Rhipicephalus microplus complex	Adult	M	Non-Engorged	2
2023-01-24	Tamao Farm	Kandoeng	Takeo	11.2963	104.824	Cow1	1 year	Adult	M	Abdomen	Rhipicephalus microplus complex	Adult	F	Engorged	8
2023-01-24	Tamao Farm	Kandoeng	Takeo	11.2963	104.824	Cow1	1 year	Adult	M	Abdomen	Rhipicephalus microplus complex	Adult	M	Non-Engorged	2
2023-01-24	Tamao Farm	Kandoeng	Takeo	11.2963	104.824	Cow1	1 year	Adult	M	Head	Rhipicephalus microplus complex	Adult	F	Engorged	1
2023-01-24	Tamao Farm	Kandoeng	Takeo	11.2963	104.824	Cow1	1 year	Adult	M	Back	Rhipicephalus microplus complex	Adult	F	Engorged	1
2023-01-24	Tamao Farm	Kandoeng	Takeo	11.2963	104.824	Cow1	1 year	Adult	M	Legs	Rhipicephalus microplus complex	Adult	M	Non-Engorged	2
2023-01-24	Tamao Farm	Kandoeng	Takeo	11.2963	104.824	Cow1	1 year	Adult	M	Legs	Rhipicephalus microplus complex	Adult	M	Non-Engorged	1
2023-01-24	Tamao Farm	Kandoeng	Takeo	11.2963	104.824	Cow1	1 year	Adult	M	Legs	Rhipicephalus microplus complex	Adult	F	Engorged	2
2023-01-24	Tamao Farm	Kandoeng	Takeo	11.2963	104.824	Cow1	1 year	Adult	M	Legs	Rhipicephalus microplus complex	Adult	F	Non-Engorged	1
2023-01-24	Tamao Farm	Kandoeng	Takeo	11.2963	104.824	Cow2	3 years	Adult	F	Legs	Rhipicephalus microplus complex	Adult	F	Engorged	4
2023-01-24	Tamao Farm	Kandoeng	Takeo	11.2963	104.824	Cow2	3 years	Adult	F	Legs	Rhipicephalus microplus complex	Adult	M	Non-Engorged	1
2023-01-24	Tamao Farm	Kandoeng	Takeo	11.2963	104.824	Cow2	3 years	Adult	F	Legs	Rhipicephalus microplus complex	Adult	M	Non-Engorged	1
2023-01-24	Tamao Farm	Kandoeng	Takeo	11.2963	104.824	Cow2	3 years	Adult	F	Neck	Rhipicephalus microplus complex	Adult	M	Non-Engorged	2
2023-01-24	Tamao Farm	Kandoeng	Takeo	11.2963	104.824	Cow2	3 years	Adult	F	Neck	Rhipicephalus microplus complex	Adult	M	Non-Engorged	3
2023-01-24	Tamao Farm	Kandoeng	Takeo	11.2963	104.824	Cow2	3 years	Adult	F	Neck	Rhipicephalus sp.	Nymph	n/a	Engorged	3
2023-01-24	Tamao Farm	Kandoeng	Takeo	11.2963	104.824	Cow2	3 years	Adult	F	Abdomen	Rhipicephalus microplus complex	Adult	F	Engorged	8
2023-01-24	Tamao Farm	Kandoeng	Takeo	11.2963	104.824	Cow2	3 years	Adult	F	Abdomen	Rhipicephalus microplus complex	Adult	F	Engorged	3
2023-01-24	Tamao Farm	Kandoeng	Takeo	11.2963	104.824	Cow2	3 years	Adult	F	Abdomen	Rhipicephalus microplus complex	Adult	F	Engorged	3
2023-01-24	Tamao Farm	Kandoeng	Takeo	11.2963	104.824	Cow2	3 years	Adult	F	Abdomen	Rhipicephalus microplus complex	Adult	M	Non-Engorged	3
2023-01-24	Tamao Farm	Kandoeng	Takeo	11.2963	104.824	Cow2	3 years	Adult	F	Legs	Rhipicephalus microplus complex	Adult	F	Engorged	2
2023-01-24	Tamao Farm	Kandoeng	Takeo	11.2963	104.824	Cow2	3 years	Adult	F	Legs	Rhipicephalus microplus complex	Adult	M	Non-Engorged	2
2023-01-24	Tamao Farm	Kandoeng	Takeo	11.2963	104.824	Cow2	3 years	Adult	F	Tail	Rhipicephalus sp.	Nymph	n/a	Engorged	1
2023-01-24	Tamao Farm	Kandoeng	Takeo	11.2963	104.824	Cow2	3 years	Adult	F	Neck	Rhipicephalus microplus complex	Adult	M	Non-Engorged	2
2023-01-24	Tamao Farm	Kandoeng	Takeo	11.2963	104.824	Cow2	3 years	Adult	F	Neck	Rhipicephalus microplus complex	Adult	M	Non-Engorged	3
2023-01-24	Tamao Farm	Kandoeng	Takeo	11.2963	104.824	Cow2	3 years	Adult	F	Neck	Rhipicephalus sp.	Nymph	n/a	Engorged	1
2023-01-25	K.S. Farm	Traeng Trayueng	Kampong Speu	11.245	104.124	Cow5	5 years	Adult	F	Legs	Rhipicephalus microplus complex	Adult	M	Non-Engorged	1
2023-01-25	K.S. Farm	Traeng Trayueng	Kampong Speu	11.245	104.124	Cow5	5 years	Adult	F	Legs	Rhipicephalus microplus complex	Adult	F	Engorged	1
2023-01-25	K.S. Farm	Traeng Trayueng	Kampong Speu	11.245	104.124	Cow5	5 years	Adult	F	Legs	Rhipicephalus microplus complex	Adult	F	Non-Engorged	2
2023-01-25	K.S. Farm	Traeng Trayueng	Kampong Speu	11.245	104.124	Cow5	5 years	Adult	F	Legs	Rhipicephalus microplus complex	Adult	F	Engorged	2
2023-01-25	K.S. Farm	Traeng Trayueng	Kampong Speu	11.245	104.124	Cow5	5 years	Adult	F	Legs	Rhipicephalus microplus complex	Adult	M	Non-Engorged	3
2023-01-25	K.S. Farm	Traeng Trayueng	Kampong Speu	11.245	104.124	Cow5	5 years	Adult	F	Legs	Rhipicephalus sp.	Nymph	n/a	Engorged	2
2023-01-25	K.S. Farm	Traeng Trayueng	Kampong Speu	11.245	104.124	Cow5	5 years	Adult	F	Abdomen	Rhipicephalus microplus complex	Adult	M	Non-Engorged	5
2023-01-25	K.S. Farm	Traeng Trayueng	Kampong Speu	11.245	104.124	Cow5	5 years	Adult	F	Abdomen	Rhipicephalus microplus complex	Adult	F	Engorged	3
2023-01-25	K.S. Farm	Traeng Trayueng	Kampong Speu	11.245	104.124	Cow5	5 years	Adult	F	Abdomen	Rhipicephalus microplus complex	Adult	F	Engorged	1
2023-01-25	K.S. Farm	Traeng Trayueng	Kampong Speu	11.245	104.124	Cow5	5 years	Adult	F	Abdomen	Rhipicephalus microplus complex	Adult	F	Non-Engorged	1
2023-01-25	K.S. Farm	Traeng Trayueng	Kampong Speu	11.245	104.124	Cow9	2 years	Adult	F	Abdomen	Rhipicephalus microplus complex	Adult	M	Non-Engorged	1
2023-01-25	K.S. Farm	Traeng Trayueng	Kampong Speu	11.245	104.124	Cow9	2 years	Adult	F	Abdomen	Rhipicephalus microplus complex	Adult	F	Non-Engorged	1
2023-01-25	K.S. Farm	Traeng Trayueng	Kampong Speu	11.245	104.124	Cow9	2 years	Adult	F	Abdomen	Rhipicephalus sp.	Nymph	n/a	Engorged	3
2023-01-25	K.S. Farm	Traeng Trayueng	Kampong Speu	11.245	104.124	Cow9	2 years	Adult	F	Legs	Rhipicephalus microplus complex	Adult	M	Non-Engorged	1
2023-01-25	K.S. Farm	Traeng Trayueng	Kampong Speu	11.245	104.124	Cow9	2 years	Adult	F	Tail	Rhipicephalus microplus complex	Adult	M	Non-Engorged	2
2023-01-25	K.S. Farm	Traeng Trayueng	Kampong Speu	11.245	104.124	Cow9	2 years	Adult	F	Tail	Rhipicephalus sp.	Nymph	n/a	Engorged	2
2023-01-25	K.S. Farm	Traeng Trayueng	Kampong Speu	11.245	104.124	Cow4	4 years	Adult	M	Neck	Rhipicephalus microplus complex	Adult	M	Non-Engorged	1
2023-01-25	K.S. Farm	Traeng Trayueng	Kampong Speu	11.245	104.124	Cow4	4 years	Adult	M	Neck	Rhipicephalus microplus complex	Adult	F	Engorged	1
2023-01-25	K.S. Farm	Traeng Trayueng	Kampong Speu	11.245	104.124	Cow4	4 years	Adult	M	Neck	Rhipicephalus microplus complex	Adult	F	Engorged	1
2023-01-25	K.S. Farm	Traeng Trayueng	Kampong Speu	11.245	104.124	Cow4	4 years	Adult	M	Head	Rhipicephalus microplus complex	Adult	F	Engorged	1
2023-01-25	K.S. Farm	Traeng Trayueng	Kampong Speu	11.245	104.124	Cow4	4 years	Adult	M	Head	Rhipicephalus microplus complex	Adult	F	Engorged	1
2023-01-25	K.S. Farm	Traeng Trayueng	Kampong Speu	11.245	104.124	Cow10	10 months	Juvenile	F	Abdomen	Rhipicephalus microplus complex	Adult	F	Engorged	3
2023-01-25	K.S. Farm	Traeng Trayueng	Kampong Speu	11.245	104.124	Cow10	10 months	Juvenile	F	Abdomen	Rhipicephalus microplus complex	Adult	F	Non-Engorged	1
2023-01-25	K.S. Farm	Traeng Trayueng	Kampong Speu	11.245	104.124	Cow10	10 months	Juvenile	F	Abdomen	Rhipicephalus microplus complex	Adult	M	Non-Engorged	1
2023-01-25	K.S. Farm	Traeng Trayueng	Kampong Speu	11.245	104.124	Cow10	10 months	Juvenile	F	Ear	Rhipicephalus microplus complex	Adult	M	Non-Engorged	1
2023-01-25	K.S. Farm	Traeng Trayueng	Kampong Speu	11.245	104.124	Cow10	10 months	Juvenile	F	Neck	Rhipicephalus microplus complex	Adult	F	Engorged	1
2023-01-25	K.S. Farm	Traeng Trayueng	Kampong Speu	11.245	104.124	Cow10	10 months	Juvenile	F	Neck	Rhipicephalus sp.	Nymph	n/a	Engorged	1
2023-01-25	K.S. Farm	Traeng Trayueng	Kampong Speu	11.245	104.124	Cow10	10 months	Juvenile	F	Legs	Rhipicephalus microplus complex	Adult	F	Non-Engorged	1
2023-01-25	K.S. Farm	Traeng Trayueng	Kampong Speu	11.245	104.124	Cow10	10 months	Juvenile	F	Legs	Rhipicephalus microplus complex	Adult	F	Engorged	7
2023-01-25	K.S. Farm	Traeng Trayueng	Kampong Speu	11.245	104.124	Cow8	2 years	Adult	F	Head	Rhipicephalus microplus complex	Adult	M	Non-Engorged	1
2023-01-25	K.S. Farm	Traeng Trayueng	Kampong Speu	11.245	104.124	Cow8	2 years	Adult	F	Head	Rhipicephalus microplus complex	Adult	M	Non-Engorged	1
2023-01-25	K.S. Farm	Traeng Trayueng	Kampong Speu	11.245	104.124	Cow8	2 years	Adult	F	Head	Rhipicephalus microplus complex	Adult	F	Engorged	1
2023-01-25	K.S. Farm	Traeng Trayueng	Kampong Speu	11.245	104.124	Cow8	2 years	Adult	F	Legs	Rhipicephalus microplus complex	Adult	F	Engorged	5
2023-01-25	K.S. Farm	Traeng Trayueng	Kampong Speu	11.245	104.124	Cow8	2 years	Adult	F	Legs	Rhipicephalus microplus complex	Adult	F	Non-Engorged	3
2023-01-25	K.S. Farm	Traeng Trayueng	Kampong Speu	11.245	104.124	Cow8	2 years	Adult	F	Legs	Rhipicephalus microplus complex	Adult	M	Non-Engorged	1
2023-01-25	K.S. Farm	Traeng Trayueng	Kampong Speu	11.245	104.124	Cow8	2 years	Adult	F	Legs	Rhipicephalus microplus complex	Adult	M	Non-Engorged	1
2023-01-25	K.S. Farm	Traeng Trayueng	Kampong Speu	11.245	104.124	Cow8	2 years	Adult	F	Neck	Rhipicephalus microplus complex	Adult	F	Non-Engorged	2
2023-01-25	K.S. Farm	Traeng Trayueng	Kampong Speu	11.245	104.124	Cow8	2 years	Adult	F	Neck	Rhipicephalus microplus complex	Adult	F	Non-Engorged	1
2023-01-25	K.S. Farm	Traeng Trayueng	Kampong Speu	11.245	104.124	Cow8	2 years	Adult	F	Neck	Rhipicephalus microplus complex	Adult	F	Engorged	3
2023-01-25	K.S. Farm	Traeng Trayueng	Kampong Speu	11.245	104.124	Cow8	2 years	Adult	F	Neck	Rhipicephalus microplus complex	Adult	M	Non-Engorged	3
2023-01-25	K.S. Farm	Traeng Trayueng	Kampong Speu	11.245	104.124	Cow8	2 years	Adult	F	Abdomen	Rhipicephalus microplus complex	Adult	M	Non-Engorged	1
2023-01-25	K.S. Farm	Traeng Trayueng	Kampong Speu	11.245	104.124	Cow8	2 years	Adult	F	Abdomen	Rhipicephalus microplus complex	Adult	F	Engorged	1
2023-01-25	K.S. Farm	Traeng Trayueng	Kampong Speu	11.245	104.124	Cow1	3 years	Adult	F	Abdomen	Rhipicephalus microplus complex	Adult	F	Engorged	5
2023-01-25	K.S. Farm	Traeng Trayueng	Kampong Speu	11.245	104.124	Cow1	3 years	Adult	F	Abdomen	Rhipicephalus sp.	Nymph	n/a	Engorged	1
2023-01-25	K.S. Farm	Traeng Trayueng	Kampong Speu	11.245	104.124	Cow1	3 years	Adult	F	Abdomen	Rhipicephalus microplus complex	Adult	M	Non-Engorged	7
2023-01-25	K.S. Farm	Traeng Trayueng	Kampong Speu	11.245	104.124	Cow1	3 years	Adult	F	Abdomen	Rhipicephalus microplus complex	Adult	F	Engorged	10
2023-01-25	K.S. Farm	Traeng Trayueng	Kampong Speu	11.245	104.124	Cow1	3 years	Adult	F	Abdomen	Rhipicephalus microplus complex	Adult	F	Non-Engorged	2
2023-01-25	K.S. Farm	Traeng Trayueng	Kampong Speu	11.245	104.124	Cow1	3 years	Adult	F	Legs	Rhipicephalus microplus complex	Adult	M	Non-Engorged	3
2023-01-25	K.S. Farm	Traeng Trayueng	Kampong Speu	11.245	104.124	Cow1	3 years	Adult	F	Legs	Rhipicephalus microplus complex	Adult	F	Engorged	2
2023-01-25	K.S. Farm	Traeng Trayueng	Kampong Speu	11.245	104.124	Cow1	3 years	Adult	F	Legs	Rhipicephalus sp.	Nymph	n/a	Engorged	1
2023-01-25	K.S. Farm	Traeng Trayueng	Kampong Speu	11.245	104.124	Cow1	3 years	Adult	F	Back	Rhipicephalus microplus complex	Adult	F	Non-Engorged	1
2023-01-25	K.S. Farm	Traeng Trayueng	Kampong Speu	11.245	104.124	Cow1	3 years	Adult	F	Back	Rhipicephalus microplus complex	Adult	M	Non-Engorged	2
2023-01-25	K.S. Farm	Traeng Trayueng	Kampong Speu	11.245	104.124	Cow1	3 years	Adult	F	Back	Rhipicephalus sp.	Nymph	n/a	Engorged	3
2023-01-25	K.S. Farm	Traeng Trayueng	Kampong Speu	11.245	104.124	Cow1	3 years	Adult	F	Neck	Rhipicephalus microplus complex	Adult	M	Non-Engorged	1
2023-01-25	K.S. Farm	Traeng Trayueng	Kampong Speu	11.245	104.124	Cow1	3 years	Adult	F	Neck	Rhipicephalus microplus complex	Adult	F	Engorged	1
2023-01-25	K.S. Farm	Traeng Trayueng	Kampong Speu	11.245	104.124	Cow7	3 years	Adult	F	Abdomen	Rhipicephalus microplus complex	Adult	M	Non-Engorged	10
2023-01-25	K.S. Farm	Traeng Trayueng	Kampong Speu	11.245	104.124	Cow7	3 years	Adult	F	Abdomen	Rhipicephalus microplus complex	Adult	F	Engorged	7
2023-01-25	K.S. Farm	Traeng Trayueng	Kampong Speu	11.245	104.124	Cow7	3 years	Adult	F	Abdomen	Rhipicephalus microplus complex	Adult	F	Non-Engorged	4
2023-01-25	K.S. Farm	Traeng Trayueng	Kampong Speu	11.245	104.124	Cow7	3 years	Adult	F	Abdomen	Rhipicephalus sp.	Nymph	n/a	Engorged	1
2023-01-25	K.S. Farm	Traeng Trayueng	Kampong Speu	11.245	104.124	Cow7	3 years	Adult	F	Legs	Rhipicephalus microplus complex	Adult	F	Engorged	7
2023-01-25	K.S. Farm	Traeng Trayueng	Kampong Speu	11.245	104.124	Cow7	3 years	Adult	F	Legs	Rhipicephalus microplus complex	Adult	F	Non-Engorged	1
2023-01-25	K.S. Farm	Traeng Trayueng	Kampong Speu	11.245	104.124	Cow7	3 years	Adult	F	Legs	Rhipicephalus microplus complex	Adult	M	Non-Engorged	7
2023-01-25	K.S. Farm	Traeng Trayueng	Kampong Speu	11.245	104.124	Cow7	3 years	Adult	F	Head	Rhipicephalus haemaphysaloides	Adult	M	Non-Engorged	1
2023-01-25	K.S. Farm	Traeng Trayueng	Kampong Speu	11.245	104.124	Cow7	3 years	Adult	F	Neck	Rhipicephalus microplus complex	Adult	M	Non-Engorged	2
2023-01-25	K.S. Farm	Traeng Trayueng	Kampong Speu	11.245	104.124	Cow6	6 years	Adult	F	Abdomen	Rhipicephalus microplus complex	Adult	F	Engorged	5
2023-01-25	K.S. Farm	Traeng Trayueng	Kampong Speu	11.245	104.124	Cow6	6 years	Adult	F	Abdomen	Rhipicephalus microplus complex	Adult	M	Non-Engorged	9
2023-01-25	K.S. Farm	Traeng Trayueng	Kampong Speu	11.245	104.124	Cow6	6 years	Adult	F	Legs	Rhipicephalus microplus complex	Adult	F	Engorged	5
2023-01-25	K.S. Farm	Traeng Trayueng	Kampong Speu	11.245	104.124	Cow6	6 years	Adult	F	Legs	Rhipicephalus microplus complex	Adult	M	Non-Engorged	5
2023-01-25	K.S. Farm	Traeng Trayueng	Kampong Speu	11.245	104.124	Cow6	6 years	Adult	F	Legs	Rhipicephalus microplus complex	Adult	F	Non-Engorged	3
2023-01-25	K.S. Farm	Traeng Trayueng	Kampong Speu	11.245	104.124	Cow6	6 years	Adult	F	Neck	Rhipicephalus microplus complex	Adult	M	Non-Engorged	2
2023-01-25	K.S. Farm	Traeng Trayueng	Kampong Speu	11.245	104.124	Cow6	6 years	Adult	F	Neck	Rhipicephalus microplus complex	Adult	F	Non-Engorged	1
2023-01-25	K.S. Farm	Traeng Trayueng	Kampong Speu	11.245	104.124	Cow6	6 years	Adult	F	Neck	Rhipicephalus microplus complex	Adult	F	Engorged	1
2023-01-25	K.S. Farm	Traeng Trayueng	Kampong Speu	11.245	104.124	Cow6	6 years	Adult	F	Tail	Rhipicephalus microplus complex	Adult	M	Non-Engorged	2
2023-01-25	K.S. Farm	Traeng Trayueng	Kampong Speu	11.245	104.124	Cow6	6 years	Adult	F	Tail	Rhipicephalus sp.	Nymph	n/a	Engorged	1
2023-01-25	K.S. Farm	Traeng Trayueng	Kampong Speu	11.245	104.124	Cow6	6 years	Adult	F	Back	Rhipicephalus microplus complex	Adult	F	Engorged	2
2023-01-25	K.S. Farm	Traeng Trayueng	Kampong Speu	11.245	104.124	Cow6	6 years	Adult	F	Back	Rhipicephalus microplus complex	Adult	M	Non-Engorged	1
2023-01-25	K.S. Farm	Traeng Trayueng	Kampong Speu	11.245	104.124	Cow2	5 years	Adult	M	Legs	Rhipicephalus microplus complex	Adult	F	Engorged	2
2023-01-25	K.S. Farm	Traeng Trayueng	Kampong Speu	11.245	104.124	Cow2	5 years	Adult	M	Legs	Rhipicephalus microplus complex	Adult	M	Non-Engorged	2
2023-01-25	K.S. Farm	Traeng Trayueng	Kampong Speu	11.245	104.124	Cow2	5 years	Adult	M	Head	Rhipicephalus microplus complex	Adult	F	Engorged	1
2023-01-25	K.S. Farm	Traeng Trayueng	Kampong Speu	11.245	104.124	Cow2	5 years	Adult	M	Tail	Rhipicephalus microplus complex	Adult	M	Non-Engorged	1
2023-01-25	K.S. Farm	Traeng Trayueng	Kampong Speu	11.245	104.124	Cow2	5 years	Adult	M	Back	Rhipicephalus microplus complex	Adult	F	Engorged	2
2023-01-25	K.S. Farm	Traeng Trayueng	Kampong Speu	11.245	104.124	Cow2	5 years	Adult	M	Back	Rhipicephalus microplus complex	Adult	M	Non-Engorged	3
2023-01-25	K.S. Farm	Traeng Trayueng	Kampong Speu	11.245	104.124	Cow2	5 years	Adult	M	Abdomen	Rhipicephalus haemaphysaloides	Adult	M	Non-Engorged	1
2023-01-25	K.S. Farm	Traeng Trayueng	Kampong Speu	11.245	104.124	Cow2	5 years	Adult	M	Abdomen	Rhipicephalus microplus complex	Adult	M	Non-Engorged	13
2023-01-25	K.S. Farm	Traeng Trayueng	Kampong Speu	11.245	104.124	Cow2	5 years	Adult	M	Abdomen	Rhipicephalus microplus complex	Adult	F	Engorged	12
2023-01-25	K.S. Farm	Traeng Trayueng	Kampong Speu	11.245	104.124	Cow2	5 years	Adult	M	Abdomen	Rhipicephalus microplus complex	Adult	F	Non-Engorged	2
2023-01-25	K.S. Farm	Traeng Trayueng	Kampong Speu	11.245	104.124	Cow3	3 years	Adult	F	Neck	Rhipicephalus microplus complex	Adult	M	Non-Engorged	2
2023-01-25	K.S. Farm	Traeng Trayueng	Kampong Speu	11.245	104.124	Cow3	3 years	Adult	F	Neck	Rhipicephalus microplus complex	Adult	F	Engorged	2
2023-01-25	K.S. Farm	Traeng Trayueng	Kampong Speu	11.245	104.124	Cow3	3 years	Adult	F	Head	Rhipicephalus microplus complex	Adult	M	Non-Engorged	2
2023-01-25	K.S. Farm	Traeng Trayueng	Kampong Speu	11.245	104.124	Cow3	3 years	Adult	F	Head	Rhipicephalus microplus complex	Adult	F	Engorged	3
2023-01-25	K.S. Farm	Traeng Trayueng	Kampong Speu	11.245	104.124	Cow3	3 years	Adult	F	Head	Rhipicephalus sp.	Nymph	n/a	Engorged	1
2023-01-25	K.S. Farm	Traeng Trayueng	Kampong Speu	11.245	104.124	Cow3	3 years	Adult	F	Back	Rhipicephalus sp.	Nymph	n/a	Engorged	1
2023-01-25	K.S. Farm	Traeng Trayueng	Kampong Speu	11.245	104.124	Cow3	3 years	Adult	F	Abdomen	Rhipicephalus microplus complex	Adult	F	Engorged	11
2023-01-25	K.S. Farm	Traeng Trayueng	Kampong Speu	11.245	104.124	Cow3	3 years	Adult	F	Abdomen	Rhipicephalus microplus complex	Adult	M	Non-Engorged	8
2023-01-25	K.S. Farm	Traeng Trayueng	Kampong Speu	11.245	104.124	Cow3	3 years	Adult	F	Abdomen	Rhipicephalus sp.	Nymph	n/a	Engorged	1
2023-01-25	K.S. Farm	Traeng Trayueng	Kampong Speu	11.245	104.124	Cow3	3 years	Adult	F	Legs	Rhipicephalus microplus complex	Adult	F	Engorged	16
2023-01-25	K.S. Farm	Traeng Trayueng	Kampong Speu	11.245	104.124	Cow3	3 years	Adult	F	Legs	Rhipicephalus microplus complex	Adult	M	Non-Engorged	4
2023-01-25	K.S. Farm	Traeng Trayueng	Kampong Speu	11.245	104.124	Cow3	3 years	Adult	F	Legs	Rhipicephalus sp.	Nymph	n/a	Engorged	1
2023-01-24	Tamao Farm	Kandoeng	Takeo	11.2963	104.824	Cow1	1 year	Adult	M	Ear	n/a	n/a	n/a	n/a	0
2023-01-24	Tamao Farm	Kandoeng	Takeo	11.2963	104.824	Cow1	1 year	Adult	M	Tail	n/a	n/a	n/a	n/a	0
2023-01-24	Tamao Farm	Kandoeng	Takeo	11.2963	104.824	Cow2	3 years	Adult	F	Head	n/a	n/a	n/a	n/a	0
2023-01-24	Tamao Farm	Kandoeng	Takeo	11.2963	104.824	Cow2	3 years	Adult	F	Ear	n/a	n/a	n/a	n/a	0
2023-01-24	Tamao Farm	Kandoeng	Takeo	11.2963	104.824	Cow2	3 years	Adult	F	Back	n/a	n/a	n/a	n/a	0
2023-01-24	Tamao Farm	Kandoeng	Takeo	11.2963	104.824	Cow3	4 years	Adult	F	Tail	n/a	n/a	n/a	n/a	0
2023-01-24	Tamao Farm	Kandoeng	Takeo	11.2963	104.824	Cow3	4 years	Adult	F	Head	n/a	n/a	n/a	n/a	0
2023-01-24	Tamao Farm	Kandoeng	Takeo	11.2963	104.824	Cow4	3 years	Adult	F	Ear	n/a	n/a	n/a	n/a	0
2023-01-24	Tamao Farm	Kandoeng	Takeo	11.2963	104.824	Cow5	6 months	Juvenile	M	Ear	n/a	n/a	n/a	n/a	0
2023-01-24	Tamao Farm	Kandoeng	Takeo	11.2963	104.824	Cow5	6 months	Juvenile	M	Neck	n/a	n/a	n/a	n/a	0
2023-01-24	Tamao Farm	Kandoeng	Takeo	11.2963	104.824	Cow6	8 years	Adult	F	Head	n/a	n/a	n/a	n/a	0
2023-01-24	Tamao Farm	Kandoeng	Takeo	11.2963	104.824	Cow6	8 years	Adult	F	Ear	n/a	n/a	n/a	n/a	0
2023-01-24	Tamao Farm	Kandoeng	Takeo	11.2963	104.824	Cow6	8 years	Adult	F	Neck	n/a	n/a	n/a	n/a	0
2023-01-24	Tamao Farm	Kandoeng	Takeo	11.2963	104.824	Cow6	8 years	Adult	F	Tail	n/a	n/a	n/a	n/a	0
2023-01-24	Tamao Farm	Kandoeng	Takeo	11.2963	104.824	Cow7	3 years	Adult	F	Head	n/a	n/a	n/a	n/a	0
2023-01-24	Tamao Farm	Kandoeng	Takeo	11.2963	104.824	Cow7	3 years	Adult	F	Back	n/a	n/a	n/a	n/a	0
2023-01-24	Tamao Farm	Kandoeng	Takeo	11.2963	104.824	Cow7	3 years	Adult	F	Ear	n/a	n/a	n/a	n/a	0
2023-01-24	Tamao Farm	Kandoeng	Takeo	11.2963	104.824	Cow8	3 years	Adult	F	Tail	n/a	n/a	n/a	n/a	0
2023-01-24	Tamao Farm	Kandoeng	Takeo	11.2963	104.824	Cow8	3 years	Adult	F	Ear	n/a	n/a	n/a	n/a	0
2023-01-24	Tamao Farm	Kandoeng	Takeo	11.2963	104.824	Cow9	4 months	Juvenile	M	Head	n/a	n/a	n/a	n/a	0
2023-01-24	Tamao Farm	Kandoeng	Takeo	11.2963	104.824	Cow9	4 months	Juvenile	M	Ear	n/a	n/a	n/a	n/a	0
2023-01-24	Tamao Farm	Kandoeng	Takeo	11.2963	104.824	Cow10	8 months	Juvenile	F	Head	n/a	n/a	n/a	n/a	0
2023-01-24	Tamao Farm	Kandoeng	Takeo	11.2963	104.824	Cow10	8 months	Juvenile	F	Ear	n/a	n/a	n/a	n/a	0
2023-01-24	Tamao Farm	Kandoeng	Takeo	11.2963	104.824	Cow10	8 months	Juvenile	F	Back	n/a	n/a	n/a	n/a	0
2023-01-24	Tamao Farm	Kandoeng	Takeo	11.2963	104.824	Cow10	8 months	Juvenile	F	Tail	n/a	n/a	n/a	n/a	0
2023-01-25	K.S. Farm	Traeng Trayueng	Kampong Speu	11.245	104.124	Cow1	3 years	Adult	F	Head	n/a	n/a	n/a	n/a	0
2023-01-25	K.S. Farm	Traeng Trayueng	Kampong Speu	11.245	104.124	Cow1	3 years	Adult	F	Ear	n/a	n/a	n/a	n/a	0
2023-01-25	K.S. Farm	Traeng Trayueng	Kampong Speu	11.245	104.124	Cow1	3 years	Adult	F	Tail	n/a	n/a	n/a	n/a	0
2023-01-25	K.S. Farm	Traeng Trayueng	Kampong Speu	11.245	104.124	Cow2	5 years	Adult	M	Ear	n/a	n/a	n/a	n/a	0
2023-01-25	K.S. Farm	Traeng Trayueng	Kampong Speu	11.245	104.124	Cow2	5 years	Adult	M	Neck	n/a	n/a	n/a	n/a	0
2023-01-25	K.S. Farm	Traeng Trayueng	Kampong Speu	11.245	104.124	Cow3	3 years	Adult	F	Tail	n/a	n/a	n/a	n/a	0
2023-01-25	K.S. Farm	Traeng Trayueng	Kampong Speu	11.245	104.124	Cow3	3 years	Adult	F	Ear	n/a	n/a	n/a	n/a	0
2023-01-25	K.S. Farm	Traeng Trayueng	Kampong Speu	11.245	104.124	Cow4	4 years	Adult	M	Ear	n/a	n/a	n/a	n/a	0
2023-01-25	K.S. Farm	Traeng Trayueng	Kampong Speu	11.245	104.124	Cow4	4 years	Adult	M	Abdomen	n/a	n/a	n/a	n/a	0
2023-01-25	K.S. Farm	Traeng Trayueng	Kampong Speu	11.245	104.124	Cow4	4 years	Adult	M	Back	n/a	n/a	n/a	n/a	0
2023-01-25	K.S. Farm	Traeng Trayueng	Kampong Speu	11.245	104.124	Cow4	4 years	Adult	M	Legs	n/a	n/a	n/a	n/a	0
2023-01-25	K.S. Farm	Traeng Trayueng	Kampong Speu	11.245	104.124	Cow4	4 years	Adult	M	Tail	n/a	n/a	n/a	n/a	0
2023-01-25	K.S. Farm	Traeng Trayueng	Kampong Speu	11.245	104.124	Cow5	5 years	Adult	F	Head	n/a	n/a	n/a	n/a	0
2023-01-25	K.S. Farm	Traeng Trayueng	Kampong Speu	11.245	104.124	Cow5	5 years	Adult	F	Neck	n/a	n/a	n/a	n/a	0
2023-01-25	K.S. Farm	Traeng Trayueng	Kampong Speu	11.245	104.124	Cow5	5 years	Adult	F	Ear	n/a	n/a	n/a	n/a	0
2023-01-25	K.S. Farm	Traeng Trayueng	Kampong Speu	11.245	104.124	Cow5	5 years	Adult	F	Back	n/a	n/a	n/a	n/a	0
2023-01-25	K.S. Farm	Traeng Trayueng	Kampong Speu	11.245	104.124	Cow5	5 years	Adult	F	Tail	n/a	n/a	n/a	n/a	0
2023-01-25	K.S. Farm	Traeng Trayueng	Kampong Speu	11.245	104.124	Cow6	6 years	Adult	F	Head	n/a	n/a	n/a	n/a	0
2023-01-25	K.S. Farm	Traeng Trayueng	Kampong Speu	11.245	104.124	Cow6	6 years	Adult	F	Ear	n/a	n/a	n/a	n/a	0
2023-01-25	K.S. Farm	Traeng Trayueng	Kampong Speu	11.245	104.124	Cow7	3 years	Adult	F	Ear	n/a	n/a	n/a	n/a	0
2023-01-25	K.S. Farm	Traeng Trayueng	Kampong Speu	11.245	104.124	Cow7	3 years	Adult	F	Back	n/a	n/a	n/a	n/a	0
2023-01-25	K.S. Farm	Traeng Trayueng	Kampong Speu	11.245	104.124	Cow7	3 years	Adult	F	Tail	n/a	n/a	n/a	n/a	0
2023-01-25	K.S. Farm	Traeng Trayueng	Kampong Speu	11.245	104.124	Cow8	2 years	Adult	F	Back	n/a	n/a	n/a	n/a	0
2023-01-25	K.S. Farm	Traeng Trayueng	Kampong Speu	11.245	104.124	Cow8	2 years	Adult	F	Ear	n/a	n/a	n/a	n/a	0
2023-01-25	K.S. Farm	Traeng Trayueng	Kampong Speu	11.245	104.124	Cow8	2 years	Adult	F	Tail	n/a	n/a	n/a	n/a	0
2023-01-25	K.S. Farm	Traeng Trayueng	Kampong Speu	11.245	104.124	Cow9	2 years	Adult	F	Head	n/a	n/a	n/a	n/a	0
2023-01-25	K.S. Farm	Traeng Trayueng	Kampong Speu	11.245	104.124	Cow9	2 years	Adult	F	Neck	n/a	n/a	n/a	n/a	0
2023-01-25	K.S. Farm	Traeng Trayueng	Kampong Speu	11.245	104.124	Cow9	2 years	Adult	F	Ear	n/a	n/a	n/a	n/a	0
2023-01-25	K.S. Farm	Traeng Trayueng	Kampong Speu	11.245	104.124	Cow9	2 years	Adult	F	Back	n/a	n/a	n/a	n/a	0
2023-01-25	K.S. Farm	Traeng Trayueng	Kampong Speu	11.245	104.124	Cow10	10 months	Juvenile	F	Head	n/a	n/a	n/a	n/a	0
2023-01-25	K.S. Farm	Traeng Trayueng	Kampong Speu	11.245	104.124	Cow10	10 months	Juvenile	F	Back	n/a	n/a	n/a	n/a	0
2023-01-25	K.S. Farm	Traeng Trayueng	Kampong Speu	11.245	104.124	Cow10	10 months	Juvenile	F	Tail	n/a	n/a	n/a	n/a	0
2023-02-23	K.S. Farm	Traeng Trayueng	Kampong Speu	11.245	104.124	Cow3	4 years	Adult	F	Abdomen	Rhipicephalus microplus complex	Adult	M	Non-Engorged	2
2023-02-23	K.S. Farm	Traeng Trayueng	Kampong Speu	11.245	104.124	Cow3	4 years	Adult	F	Abdomen	Rhipicephalus microplus complex	Adult	F	Engorged	3
2023-02-23	K.S. Farm	Traeng Trayueng	Kampong Speu	11.245	104.124	Cow3	4 years	Adult	F	Abdomen	Rhipicephalus microplus complex	Adult	M	Non-Engorged	2
2023-02-23	K.S. Farm	Traeng Trayueng	Kampong Speu	11.245	104.124	Cow3	4 years	Adult	F	Abdomen	Rhipicephalus microplus complex	Adult	M	Non-Engorged	6
2023-02-23	K.S. Farm	Traeng Trayueng	Kampong Speu	11.245	104.124	Cow3	4 years	Adult	F	Ear	Rhipicephalus microplus complex	Adult	M	Non-Engorged	4
2023-02-23	K.S. Farm	Traeng Trayueng	Kampong Speu	11.245	104.124	Cow3	4 years	Adult	F	Neck	Rhipicephalus microplus complex	Adult	M	Non-Engorged	1
2023-02-23	K.S. Farm	Traeng Trayueng	Kampong Speu	11.245	104.124	Cow3	4 years	Adult	F	Ear	Rhipicephalus microplus complex	Adult	M	Non-Engorged	1
2023-02-23	K.S. Farm	Traeng Trayueng	Kampong Speu	11.245	104.124	Cow3	4 years	Adult	F	Ear	Rhipicephalus microplus complex	Adult	F	Engorged	4
2023-02-23	K.S. Farm	Traeng Trayueng	Kampong Speu	11.245	104.124	Cow3	4 years	Adult	F	Ear	Rhipicephalus microplus complex	Adult	M	Non-Engorged	1
2023-02-23	K.S. Farm	Traeng Trayueng	Kampong Speu	11.245	104.124	Cow3	4 years	Adult	F	Ear	Rhipicephalus sp.	Nymph	n/a	Engorged	1
2023-02-23	K.S. Farm	Traeng Trayueng	Kampong Speu	11.245	104.124	Cow3	4 years	Adult	F	Neck	Rhipicephalus microplus complex	Adult	F	Engorged	3
2023-02-23	K.S. Farm	Traeng Trayueng	Kampong Speu	11.245	104.124	Cow3	4 years	Adult	F	Neck	Rhipicephalus microplus complex	Adult	F	Engorged	10
2023-02-23	K.S. Farm	Traeng Trayueng	Kampong Speu	11.245	104.124	Cow3	4 years	Adult	F	Neck	Rhipicephalus sp.	Nymph	n/a	Engorged	1
2023-02-23	K.S. Farm	Traeng Trayueng	Kampong Speu	11.245	104.124	Cow3	4 years	Adult	F	Abdomen	Rhipicephalus microplus complex	Adult	F	Engorged	5
2023-02-23	K.S. Farm	Traeng Trayueng	Kampong Speu	11.245	104.124	Cow3	4 years	Adult	F	Abdomen	Rhipicephalus microplus complex	Adult	M	Non-Engorged	1
2023-02-23	K.S. Farm	Traeng Trayueng	Kampong Speu	11.245	104.124	Cow3	4 years	Adult	F	Abdomen	Rhipicephalus sp.	Nymph	n/a	Engorged	2
2023-02-23	K.S. Farm	Traeng Trayueng	Kampong Speu	11.245	104.124	Cow3	4 years	Adult	F	Back	Rhipicephalus microplus complex	Adult	F	Engorged	2
2023-02-23	K.S. Farm	Traeng Trayueng	Kampong Speu	11.245	104.124	Cow3	4 years	Adult	F	Legs	Rhipicephalus microplus complex	Adult	F	Engorged	3
2023-02-23	K.S. Farm	Traeng Trayueng	Kampong Speu	11.245	104.124	Cow3	4 years	Adult	F	Legs	Rhipicephalus microplus complex	Adult	F	Engorged	7
2023-02-23	K.S. Farm	Traeng Trayueng	Kampong Speu	11.245	104.124	Cow3	4 years	Adult	F	Legs	Rhipicephalus microplus complex	Adult	M	Non-Engorged	4
2023-02-23	K.S. Farm	Traeng Trayueng	Kampong Speu	11.245	104.124	Cow3	4 years	Adult	F	Legs	Rhipicephalus microplus complex	Adult	M	Non-Engorged	1
2023-02-23	K.S. Farm	Traeng Trayueng	Kampong Speu	11.245	104.124	Cow3	4 years	Adult	F	Legs	Rhipicephalus microplus complex	Adult	F	Engorged	1
2023-02-23	K.S. Farm	Traeng Trayueng	Kampong Speu	11.245	104.124	Cow3	4 years	Adult	F	Legs	Rhipicephalus sp.	Nymph	n/a	Engorged	1
2023-02-23	K.S. Farm	Traeng Trayueng	Kampong Speu	11.245	104.124	Cow5	7 years	Adult	F	Head	Rhipicephalus microplus complex	Adult	M	Non-Engorged	2
2023-02-23	K.S. Farm	Traeng Trayueng	Kampong Speu	11.245	104.124	Cow5	7 years	Adult	F	Head	Rhipicephalus sp.	Nymph	n/a	Engorged	2
2023-02-23	K.S. Farm	Traeng Trayueng	Kampong Speu	11.245	104.124	Cow5	7 years	Adult	F	Ear	Rhipicephalus microplus complex	Adult	M	Non-Engorged	7
2023-02-23	K.S. Farm	Traeng Trayueng	Kampong Speu	11.245	104.124	Cow5	7 years	Adult	F	Ear	Rhipicephalus microplus complex	Adult	F	Engorged	5
2023-02-23	K.S. Farm	Traeng Trayueng	Kampong Speu	11.245	104.124	Cow5	7 years	Adult	F	Ear	Rhipicephalus microplus complex	Adult	M	Non-Engorged	10
2023-02-23	K.S. Farm	Traeng Trayueng	Kampong Speu	11.245	104.124	Cow5	7 years	Adult	F	Ear	Rhipicephalus microplus complex	Adult	F	Engorged	4
2023-02-23	K.S. Farm	Traeng Trayueng	Kampong Speu	11.245	104.124	Cow5	7 years	Adult	F	Ear	Rhipicephalus sp.	Nymph	n/a	Engorged	1
2023-02-23	K.S. Farm	Traeng Trayueng	Kampong Speu	11.245	104.124	Cow5	7 years	Adult	F	Ear	Rhipicephalus sp.	Nymph	n/a	Engorged	12
2023-02-23	K.S. Farm	Traeng Trayueng	Kampong Speu	11.245	104.124	Cow5	7 years	Adult	F	Back	Rhipicephalus microplus complex	Adult	M	Non-Engorged	3
2023-02-23	K.S. Farm	Traeng Trayueng	Kampong Speu	11.245	104.124	Cow5	7 years	Adult	F	Back	Rhipicephalus microplus complex	Adult	F	Engorged	6
2023-02-23	K.S. Farm	Traeng Trayueng	Kampong Speu	11.245	104.124	Cow5	7 years	Adult	F	Back	Rhipicephalus microplus complex	Adult	M	Non-Engorged	1
2023-02-23	K.S. Farm	Traeng Trayueng	Kampong Speu	11.245	104.124	Cow5	7 years	Adult	F	Back	Rhipicephalus microplus complex	Adult	F	Engorged	3
2023-02-23	K.S. Farm	Traeng Trayueng	Kampong Speu	11.245	104.124	Cow5	7 years	Adult	F	Back	Rhipicephalus sp.	Nymph	n/a	Engorged	1
2023-02-23	K.S. Farm	Traeng Trayueng	Kampong Speu	11.245	104.124	Cow5	7 years	Adult	F	Abdomen	Rhipicephalus microplus complex	Adult	F	Non-Engorged	3
2023-02-23	K.S. Farm	Traeng Trayueng	Kampong Speu	11.245	104.124	Cow5	7 years	Adult	F	Neck	Rhipicephalus microplus complex	Adult	F	Engorged	7
2023-02-23	K.S. Farm	Traeng Trayueng	Kampong Speu	11.245	104.124	Cow5	7 years	Adult	F	Neck	Rhipicephalus microplus complex	Adult	M	Non-Engorged	5
2023-02-23	K.S. Farm	Traeng Trayueng	Kampong Speu	11.245	104.124	Cow5	7 years	Adult	F	Neck	Rhipicephalus microplus complex	Adult	F	Engorged	7
2023-02-23	K.S. Farm	Traeng Trayueng	Kampong Speu	11.245	104.124	Cow5	7 years	Adult	F	Neck	Rhipicephalus sp.	Nymph	n/a	Engorged	1
2023-02-23	K.S. Farm	Traeng Trayueng	Kampong Speu	11.245	104.124	Cow5	7 years	Adult	F	Abdomen	Rhipicephalus microplus complex	Adult	F	Engorged	3
2023-02-23	K.S. Farm	Traeng Trayueng	Kampong Speu	11.245	104.124	Cow5	7 years	Adult	F	Abdomen	Rhipicephalus microplus complex	Adult	F	Engorged	2
2023-02-23	K.S. Farm	Traeng Trayueng	Kampong Speu	11.245	104.124	Cow5	7 years	Adult	F	Tail	Rhipicephalus microplus complex	Adult	F	Engorged	1
2023-02-23	K.S. Farm	Traeng Trayueng	Kampong Speu	11.245	104.124	Cow5	7 years	Adult	F	Tail	Rhipicephalus microplus complex	Adult	M	Non-Engorged	1
2023-02-23	K.S. Farm	Traeng Trayueng	Kampong Speu	11.245	104.124	Cow5	7 years	Adult	F	Tail	Rhipicephalus microplus complex	Adult	M	Non-Engorged	1
2023-02-23	K.S. Farm	Traeng Trayueng	Kampong Speu	11.245	104.124	Cow5	7 years	Adult	F	Tail	Rhipicephalus sp.	Nymph	n/a	Engorged	1
2023-02-23	K.S. Farm	Traeng Trayueng	Kampong Speu	11.245	104.124	Cow5	7 years	Adult	F	Tail	Rhipicephalus microplus complex	Adult	F	Engorged	7
2023-02-23	K.S. Farm	Traeng Trayueng	Kampong Speu	11.245	104.124	Cow5	7 years	Adult	F	Tail	Rhipicephalus microplus complex	Adult	M	Engorged	3
2023-02-23	K.S. Farm	Traeng Trayueng	Kampong Speu	11.245	104.124	Cow5	7 years	Adult	F	Tail	Rhipicephalus microplus complex	Adult	F	Engorged	1
2023-02-23	K.S. Farm	Traeng Trayueng	Kampong Speu	11.245	104.124	Cow5	7 years	Adult	F	Tail	Rhipicephalus sp.	Adult	M	Non-Engorged	1
2023-02-23	K.S. Farm	Traeng Trayueng	Kampong Speu	11.245	104.124	Cow4	6 years	Adult	F	Tail	Rhipicephalus microplus complex	Adult	M	Non-Engorged	1
2023-02-23	K.S. Farm	Traeng Trayueng	Kampong Speu	11.245	104.124	Cow4	6 years	Adult	F	Tail	Rhipicephalus microplus complex	Adult	F	Engorged	3
2023-02-23	K.S. Farm	Traeng Trayueng	Kampong Speu	11.245	104.124	Cow4	6 years	Adult	F	Legs	Rhipicephalus microplus complex	Adult	F	Engorged	3
2023-02-23	K.S. Farm	Traeng Trayueng	Kampong Speu	11.245	104.124	Cow4	6 years	Adult	F	Legs	Rhipicephalus microplus complex	Adult	F	Engorged	2
2023-02-23	K.S. Farm	Traeng Trayueng	Kampong Speu	11.245	104.124	Cow4	6 years	Adult	F	Legs	Rhipicephalus microplus complex	Adult	F	Engorged	4
2023-02-23	K.S. Farm	Traeng Trayueng	Kampong Speu	11.245	104.124	Cow4	6 years	Adult	F	Ear	Rhipicephalus microplus complex	Adult	M	Non-Engorged	1
2023-02-23	K.S. Farm	Traeng Trayueng	Kampong Speu	11.245	104.124	Cow4	6 years	Adult	F	Ear	Rhipicephalus microplus complex	Adult	F	Engorged	6
2023-02-23	K.S. Farm	Traeng Trayueng	Kampong Speu	11.245	104.124	Cow4	6 years	Adult	F	Ear	Rhipicephalus microplus complex	Adult	F	Engorged	1
2023-02-23	K.S. Farm	Traeng Trayueng	Kampong Speu	11.245	104.124	Cow4	6 years	Adult	F	Ear	Rhipicephalus microplus complex	Adult	F	Engorged	2
2023-02-23	K.S. Farm	Traeng Trayueng	Kampong Speu	11.245	104.124	Cow4	6 years	Adult	F	Ear	Rhipicephalus microplus complex	Adult	M	Non-Engorged	3
2023-02-23	K.S. Farm	Traeng Trayueng	Kampong Speu	11.245	104.124	Cow4	6 years	Adult	F	Ear	Rhipicephalus microplus complex	Adult	M	Non-Engorged	3
2023-02-23	K.S. Farm	Traeng Trayueng	Kampong Speu	11.245	104.124	Cow4	6 years	Adult	F	Ear	Rhipicephalus sp.	Nymph	n/a	Engorged	2
2023-02-23	K.S. Farm	Traeng Trayueng	Kampong Speu	11.245	104.124	Cow4	6 years	Adult	F	Head	Rhipicephalus sp.	Nymph	n/a	Engorged	1
2023-02-23	K.S. Farm	Traeng Trayueng	Kampong Speu	11.245	104.124	Cow4	6 years	Adult	F	Head	Rhipicephalus microplus complex	Adult	F	Engorged	1
2023-02-23	K.S. Farm	Traeng Trayueng	Kampong Speu	11.245	104.124	Cow4	6 years	Adult	F	Neck	Rhipicephalus microplus complex	Adult	F	Engorged	3
2023-02-23	K.S. Farm	Traeng Trayueng	Kampong Speu	11.245	104.124	Cow4	6 years	Adult	F	Neck	Rhipicephalus microplus complex	Adult	M	Non-Engorged	3
2023-02-23	K.S. Farm	Traeng Trayueng	Kampong Speu	11.245	104.124	Cow4	6 years	Adult	F	Neck	Rhipicephalus microplus complex	Adult	F	Engorged	2
2023-02-23	K.S. Farm	Traeng Trayueng	Kampong Speu	11.245	104.124	Cow4	6 years	Adult	F	Neck	Rhipicephalus sp.	Nymph	n/a	Engorged	2
2023-02-23	K.S. Farm	Traeng Trayueng	Kampong Speu	11.245	104.124	Cow4	6 years	Adult	F	Abdomen	Rhipicephalus microplus complex	Adult	M	Non-Engorged	1
2023-02-23	K.S. Farm	Traeng Trayueng	Kampong Speu	11.245	104.124	Cow4	6 years	Adult	F	Abdomen	Rhipicephalus microplus complex	Adult	F	Engorged	7
2023-02-23	K.S. Farm	Traeng Trayueng	Kampong Speu	11.245	104.124	Cow4	6 years	Adult	F	Abdomen	Rhipicephalus microplus complex	Adult	F	Engorged	1
2023-02-23	K.S. Farm	Traeng Trayueng	Kampong Speu	11.245	104.124	Cow7	7 years	Adult	F	Abdomen	Rhipicephalus microplus complex	Adult	F	Engorged	8
2023-02-23	K.S. Farm	Traeng Trayueng	Kampong Speu	11.245	104.124	Cow7	7 years	Adult	F	Abdomen	Rhipicephalus microplus complex	Adult	F	Engorged	1
2023-02-23	K.S. Farm	Traeng Trayueng	Kampong Speu	11.245	104.124	Cow7	7 years	Adult	F	Neck	Rhipicephalus microplus complex	Adult	M	Non-Engorged	3
2023-02-23	K.S. Farm	Traeng Trayueng	Kampong Speu	11.245	104.124	Cow7	7 years	Adult	F	Neck	Rhipicephalus microplus complex	Adult	F	Engorged	3
2023-02-23	K.S. Farm	Traeng Trayueng	Kampong Speu	11.245	104.124	Cow7	7 years	Adult	F	Neck	Rhipicephalus sp.	Nymph	n/a	Engorged	2
2023-02-23	K.S. Farm	Traeng Trayueng	Kampong Speu	11.245	104.124	Cow7	7 years	Adult	F	Legs	Rhipicephalus microplus complex	Adult	F	Engorged	4
2023-02-23	K.S. Farm	Traeng Trayueng	Kampong Speu	11.245	104.124	Cow7	7 years	Adult	F	Abdomen	Rhipicephalus microplus complex	Adult	F	Engorged	7
2023-02-23	K.S. Farm	Traeng Trayueng	Kampong Speu	11.245	104.124	Cow7	7 years	Adult	F	Abdomen	Rhipicephalus microplus complex	Adult	M	Non-Engorged	1
2023-02-23	K.S. Farm	Traeng Trayueng	Kampong Speu	11.245	104.124	Cow7	7 years	Adult	F	Tail	Rhipicephalus microplus complex	Adult	F	Engorged	1
2023-02-23	K.S. Farm	Traeng Trayueng	Kampong Speu	11.245	104.124	Cow7	7 years	Adult	F	Ear	Rhipicephalus sp.	Nymph	n/a	Engorged	6
2023-02-23	K.S. Farm	Traeng Trayueng	Kampong Speu	11.245	104.124	Cow7	7 years	Adult	F	Ear	Rhipicephalus microplus complex	Adult	F	Engorged	1
2023-02-23	K.S. Farm	Traeng Trayueng	Kampong Speu	11.245	104.124	Cow7	7 years	Adult	F	Ear	Rhipicephalus microplus complex	Adult	F	Engorged	1
2023-02-23	K.S. Farm	Traeng Trayueng	Kampong Speu	11.245	104.124	Cow7	7 years	Adult	F	Ear	Rhipicephalus microplus complex	Adult	M	Non-Engorged	1
2023-02-23	K.S. Farm	Traeng Trayueng	Kampong Speu	11.245	104.124	Cow8	5 years	Adult	F	Back	Rhipicephalus microplus complex	Adult	F	Engorged	4
2023-02-23	K.S. Farm	Traeng Trayueng	Kampong Speu	11.245	104.124	Cow8	5 years	Adult	F	Tail	Rhipicephalus microplus complex	Adult	F	Engorged	2
2023-02-23	K.S. Farm	Traeng Trayueng	Kampong Speu	11.245	104.124	Cow8	5 years	Adult	F	Legs	Rhipicephalus microplus complex	Adult	F	Engorged	4
2023-02-23	K.S. Farm	Traeng Trayueng	Kampong Speu	11.245	104.124	Cow8	5 years	Adult	F	Legs	Rhipicephalus microplus complex	Adult	F	Engorged	2
2023-02-23	K.S. Farm	Traeng Trayueng	Kampong Speu	11.245	104.124	Cow8	5 years	Adult	F	Legs	Rhipicephalus microplus complex	Adult	F	Engorged	6
2023-02-23	K.S. Farm	Traeng Trayueng	Kampong Speu	11.245	104.124	Cow8	5 years	Adult	F	Legs	Rhipicephalus microplus complex	Adult	F	Engorged	2
2023-02-23	K.S. Farm	Traeng Trayueng	Kampong Speu	11.245	104.124	Cow8	5 years	Adult	F	Legs	Rhipicephalus sp.	Nymph	n/a	Engorged	1
2023-02-23	K.S. Farm	Traeng Trayueng	Kampong Speu	11.245	104.124	Cow8	5 years	Adult	F	Abdomen	Rhipicephalus microplus complex	Adult	F	Engorged	2
2023-02-23	K.S. Farm	Traeng Trayueng	Kampong Speu	11.245	104.124	Cow8	5 years	Adult	F	Abdomen	Rhipicephalus microplus complex	Adult	M	Non-Engorged	1
2023-02-23	K.S. Farm	Traeng Trayueng	Kampong Speu	11.245	104.124	Cow8	5 years	Adult	F	Abdomen	Rhipicephalus microplus complex	Adult	F	Engorged	3
2023-02-23	K.S. Farm	Traeng Trayueng	Kampong Speu	11.245	104.124	Cow8	5 years	Adult	F	Neck	Rhipicephalus microplus complex	Adult	F	Engorged	4
2023-02-23	K.S. Farm	Traeng Trayueng	Kampong Speu	11.245	104.124	Cow6	2 years	Adult	F	Legs	Rhipicephalus microplus complex	Adult	F	Engorged	3
2023-02-23	K.S. Farm	Traeng Trayueng	Kampong Speu	11.245	104.124	Cow6	2 years	Adult	F	Tail	Rhipicephalus microplus complex	Adult	F	Engorged	8
2023-02-23	K.S. Farm	Traeng Trayueng	Kampong Speu	11.245	104.124	Cow6	2 years	Adult	F	Tail	Rhipicephalus microplus complex	Adult	F	Engorged	3
2023-02-23	K.S. Farm	Traeng Trayueng	Kampong Speu	11.245	104.124	Cow6	2 years	Adult	F	Tail	Rhipicephalus microplus complex	Adult	M	Non-Engorged	1
2023-02-23	K.S. Farm	Traeng Trayueng	Kampong Speu	11.245	104.124	Cow6	2 years	Adult	F	Back	Rhipicephalus microplus complex	Adult	F	Engorged	4
2023-02-23	K.S. Farm	Traeng Trayueng	Kampong Speu	11.245	104.124	Cow6	2 years	Adult	F	Back	Rhipicephalus microplus complex	Adult	F	Engorged	7
2023-02-23	K.S. Farm	Traeng Trayueng	Kampong Speu	11.245	104.124	Cow6	2 years	Adult	F	Back	Rhipicephalus microplus complex	Adult	M	Non-Engorged	7
2023-02-23	K.S. Farm	Traeng Trayueng	Kampong Speu	11.245	104.124	Cow6	2 years	Adult	F	Back	Rhipicephalus microplus complex	Adult	F	Engorged	1
2023-02-23	K.S. Farm	Traeng Trayueng	Kampong Speu	11.245	104.124	Cow6	2 years	Adult	F	Abdomen	Rhipicephalus microplus complex	Adult	F	Engorged	2
2023-02-23	K.S. Farm	Traeng Trayueng	Kampong Speu	11.245	104.124	Cow6	2 years	Adult	F	Neck	Rhipicephalus microplus complex	Adult	F	Engorged	4
2023-02-23	K.S. Farm	Traeng Trayueng	Kampong Speu	11.245	104.124	Cow6	2 years	Adult	F	Neck	Rhipicephalus microplus complex	Adult	F	Engorged	5
2023-02-23	K.S. Farm	Traeng Trayueng	Kampong Speu	11.245	104.124	Cow6	2 years	Adult	F	Neck	Rhipicephalus sp.	Nymph	n/a	Engorged	2
2023-02-23	K.S. Farm	Traeng Trayueng	Kampong Speu	11.245	104.124	Cow6	2 years	Adult	F	Neck	Rhipicephalus microplus complex	Adult	M	Non-Engorged	2
2023-02-23	K.S. Farm	Traeng Trayueng	Kampong Speu	11.245	104.124	Cow6	2 years	Adult	F	Neck	Rhipicephalus microplus complex	Adult	F	Engorged	5
2023-02-23	K.S. Farm	Traeng Trayueng	Kampong Speu	11.245	104.124	Cow6	2 years	Adult	F	Ear	Rhipicephalus microplus complex	Adult	F	Engorged	5
2023-02-23	K.S. Farm	Traeng Trayueng	Kampong Speu	11.245	104.124	Cow6	2 years	Adult	F	Ear	Rhipicephalus microplus complex	Adult	M	Non-Engorged	6
2023-02-23	K.S. Farm	Traeng Trayueng	Kampong Speu	11.245	104.124	Cow6	2 years	Adult	F	Ear	Rhipicephalus microplus complex	Adult	M	Non-Engorged	3
2023-02-23	K.S. Farm	Traeng Trayueng	Kampong Speu	11.245	104.124	Cow6	2 years	Adult	F	Ear	Rhipicephalus microplus complex	Adult	F	Engorged	2
2023-02-23	K.S. Farm	Traeng Trayueng	Kampong Speu	11.245	104.124	Cow6	2 years	Adult	F	Ear	Rhipicephalus sp.	Nymph	n/a	Engorged	3
2023-02-23	K.S. Farm	Traeng Trayueng	Kampong Speu	11.245	104.124	Cow9	6 months	Adult	F	Back	Rhipicephalus microplus complex	Adult	F	Engorged	8
2023-02-23	K.S. Farm	Traeng Trayueng	Kampong Speu	11.245	104.124	Cow9	6 months	Adult	F	Back	Rhipicephalus microplus complex	Adult	F	Engorged	2
2023-02-23	K.S. Farm	Traeng Trayueng	Kampong Speu	11.245	104.124	Cow9	6 months	Adult	F	Back	Rhipicephalus microplus complex	Adult	M	Non-Engorged	1
2023-02-23	K.S. Farm	Traeng Trayueng	Kampong Speu	11.245	104.124	Cow9	6 months	Adult	F	Ear	Rhipicephalus microplus complex	Adult	M	Non-Engorged	3
2023-02-23	K.S. Farm	Traeng Trayueng	Kampong Speu	11.245	104.124	Cow9	6 months	Adult	F	Ear	Rhipicephalus microplus complex	Adult	F	Engorged	1
2023-02-23	K.S. Farm	Traeng Trayueng	Kampong Speu	11.245	104.124	Cow9	6 months	Adult	F	Ear	Rhipicephalus haemaphysaloides	Adult	F	Engorged	1
2023-02-23	K.S. Farm	Traeng Trayueng	Kampong Speu	11.245	104.124	Cow9	6 months	Adult	F	Ear	Rhipicephalus sp.	Nymph	n/a	Engorged	2
2023-02-23	K.S. Farm	Traeng Trayueng	Kampong Speu	11.245	104.124	Cow9	6 months	Adult	F	Legs	Rhipicephalus microplus complex	Adult	F	Engorged	10
2023-02-23	K.S. Farm	Traeng Trayueng	Kampong Speu	11.245	104.124	Cow9	6 months	Adult	F	Abdomen	Rhipicephalus microplus complex	Adult	F	Engorged	2
2023-02-23	K.S. Farm	Traeng Trayueng	Kampong Speu	11.245	104.124	Cow9	6 months	Adult	F	Abdomen	Rhipicephalus microplus complex	Adult	M	Non-Engorged	1
2023-02-23	K.S. Farm	Traeng Trayueng	Kampong Speu	11.245	104.124	Cow9	6 months	Adult	F	Abdomen	Rhipicephalus sp.	Nymph	n/a	Engorged	1
2023-02-23	K.S. Farm	Traeng Trayueng	Kampong Speu	11.245	104.124	Cow9	6 months	Adult	F	Tail	Rhipicephalus microplus complex	Adult	F	Engorged	4
2023-02-23	K.S. Farm	Traeng Trayueng	Kampong Speu	11.245	104.124	Cow9	6 months	Adult	F	Neck	Rhipicephalus microplus complex	Adult	F	Engorged	10
2023-02-23	K.S. Farm	Traeng Trayueng	Kampong Speu	11.245	104.124	Cow9	6 months	Adult	F	Neck	Rhipicephalus microplus complex	Adult	F	Engorged	2
2023-02-23	K.S. Farm	Traeng Trayueng	Kampong Speu	11.245	104.124	Cow9	6 months	Adult	F	Neck	Rhipicephalus microplus complex	Adult	M	Non-Engorged	4
2023-02-23	K.S. Farm	Traeng Trayueng	Kampong Speu	11.245	104.124	Cow9	6 months	Adult	F	Neck	Rhipicephalus microplus complex	Adult	F	Engorged	3
2023-02-23	K.S. Farm	Traeng Trayueng	Kampong Speu	11.245	104.124	Cow9	6 months	Adult	F	Neck	Rhipicephalus sp.	Nymph	n/a	Engorged	2
2023-02-23	K.S. Farm	Traeng Trayueng	Kampong Speu	11.245	104.124	Cow10	2 years	Adult	F	Neck	Rhipicephalus microplus complex	Adult	M	Non-Engorged	3
2023-02-23	K.S. Farm	Traeng Trayueng	Kampong Speu	11.245	104.124	Cow10	2 years	Adult	F	Neck	Rhipicephalus microplus complex	Adult	M	Non-Engorged	1
2023-02-23	K.S. Farm	Traeng Trayueng	Kampong Speu	11.245	104.124	Cow10	2 years	Adult	F	Neck	Rhipicephalus microplus complex	Adult	F	Engorged	1
2023-02-23	K.S. Farm	Traeng Trayueng	Kampong Speu	11.245	104.124	Cow10	2 years	Adult	F	Neck	Rhipicephalus sp.	Nymph	n/a	Engorged	4
2023-02-23	K.S. Farm	Traeng Trayueng	Kampong Speu	11.245	104.124	Cow10	2 years	Adult	F	Legs	Rhipicephalus microplus complex	Adult	F	Engorged	5
2023-02-23	K.S. Farm	Traeng Trayueng	Kampong Speu	11.245	104.124	Cow10	2 years	Adult	F	Legs	Rhipicephalus microplus complex	Adult	M	Non-Engorged	1
2023-02-23	K.S. Farm	Traeng Trayueng	Kampong Speu	11.245	104.124	Cow10	2 years	Adult	F	Back	Rhipicephalus microplus complex	Adult	M	Non-Engorged	1
2023-02-23	K.S. Farm	Traeng Trayueng	Kampong Speu	11.245	104.124	Cow10	2 years	Adult	F	Back	Rhipicephalus microplus complex	Adult	F	Engorged	13
2023-02-23	K.S. Farm	Traeng Trayueng	Kampong Speu	11.245	104.124	Cow10	2 years	Adult	F	Back	Rhipicephalus microplus complex	Adult	M	Non-Engorged	1
2023-02-23	K.S. Farm	Traeng Trayueng	Kampong Speu	11.245	104.124	Cow10	2 years	Adult	F	Back	Rhipicephalus sp.	Nymph	n/a	Engorged	1
2023-02-23	K.S. Farm	Traeng Trayueng	Kampong Speu	11.245	104.124	Cow10	2 years	Adult	F	Ear	Rhipicephalus microplus complex	Adult	F	Engorged	1
2023-02-23	K.S. Farm	Traeng Trayueng	Kampong Speu	11.245	104.124	Cow10	2 years	Adult	F	Abdomen	Rhipicephalus microplus complex	Adult	M	Non-Engorged	1
2023-02-23	K.S. Farm	Traeng Trayueng	Kampong Speu	11.245	104.124	Cow10	2 years	Adult	F	Abdomen	Rhipicephalus microplus complex	Adult	F	Engorged	5
2023-02-23	K.S. Farm	Traeng Trayueng	Kampong Speu	11.245	104.124	Cow10	2 years	Adult	F	Tail	Rhipicephalus microplus complex	Adult	F	Engorged	4
2023-02-23	K.S. Farm	Traeng Trayueng	Kampong Speu	11.245	104.124	Cow10	2 years	Adult	F	Tail	Rhipicephalus microplus complex	Adult	M	Non-Engorged	1
2023-02-23	K.S. Farm	Traeng Trayueng	Kampong Speu	11.245	104.124	Cow10	2 years	Adult	F	Abdomen	Rhipicephalus microplus complex	Adult	M	Non-Engorged	2
2023-02-23	K.S. Farm	Traeng Trayueng	Kampong Speu	11.245	104.124	Cow10	2 years	Adult	F	Abdomen	Rhipicephalus microplus complex	Adult	F	Engorged	2
2023-02-23	K.S. Farm	Traeng Trayueng	Kampong Speu	11.245	104.124	Cow1	1.5 years	Adult	M	Neck	Rhipicephalus microplus complex	Adult	F	Engorged	10
2023-02-23	K.S. Farm	Traeng Trayueng	Kampong Speu	11.245	104.124	Cow1	1.5 years	Adult	M	Neck	Rhipicephalus microplus complex	Adult	F	Engorged	11
2023-02-23	K.S. Farm	Traeng Trayueng	Kampong Speu	11.245	104.124	Cow1	1.5 years	Adult	M	Neck	Rhipicephalus microplus complex	Adult	M	Non-Engorged	1
2023-02-23	K.S. Farm	Traeng Trayueng	Kampong Speu	11.245	104.124	Cow1	1.5 years	Adult	M	Legs	Rhipicephalus microplus complex	Adult	F	Engorged	7
2023-02-23	K.S. Farm	Traeng Trayueng	Kampong Speu	11.245	104.124	Cow1	1.5 years	Adult	M	Back	Rhipicephalus microplus complex	Adult	F	Engorged	9
2023-02-23	K.S. Farm	Traeng Trayueng	Kampong Speu	11.245	104.124	Cow1	1.5 years	Adult	M	Abdomen	Rhipicephalus microplus complex	Adult	F	Engorged	3
2023-02-23	K.S. Farm	Traeng Trayueng	Kampong Speu	11.245	104.124	Cow1	1.5 years	Adult	M	Abdomen	Rhipicephalus microplus complex	Adult	F	Engorged	2
2023-02-23	K.S. Farm	Traeng Trayueng	Kampong Speu	11.245	104.124	Cow1	1.5 years	Adult	M	Head	Rhipicephalus microplus complex	Adult	F	Engorged	3
2023-02-23	K.S. Farm	Traeng Trayueng	Kampong Speu	11.245	104.124	Cow1	1.5 years	Adult	M	Ear	Rhipicephalus sp.	Nymph	n/a	Engorged	2
2023-02-23	K.S. Farm	Traeng Trayueng	Kampong Speu	11.245	104.124	Cow1	1.5 years	Adult	M	Ear	Rhipicephalus microplus complex	Adult	n/a	Engorged	3
2023-02-23	K.S. Farm	Traeng Trayueng	Kampong Speu	11.245	104.124	Cow1	1.5 years	Adult	M	Abdomen	Rhipicephalus microplus complex	Adult	M	Non-Engorged	1
2023-02-23	K.S. Farm	Traeng Trayueng	Kampong Speu	11.245	104.124	Cow1	1.5 years	Adult	M	Abdomen	Rhipicephalus microplus complex	Adult	F	Engorged	3
2023-02-23	K.S. Farm	Traeng Trayueng	Kampong Speu	11.245	104.124	Cow1	1.5 years	Adult	M	Abdomen	Rhipicephalus microplus complex	Adult	F	Engorged	2
2023-02-23	K.S. Farm	Traeng Trayueng	Kampong Speu	11.245	104.124	Cow1	1.5 years	Adult	M	Head	Rhipicephalus microplus complex	Adult	F	Engorged	1
2023-02-23	K.S. Farm	Traeng Trayueng	Kampong Speu	11.245	104.124	Cow1	1.5 years	Adult	M	Ear	Rhipicephalus microplus complex	Adult	M	Non-Engorged	1
2023-02-23	K.S. Farm	Traeng Trayueng	Kampong Speu	11.245	104.124	Cow1	1.5 years	Adult	M	Back	Rhipicephalus microplus complex	Adult	M	Non-Engorged	3
2023-02-23	K.S. Farm	Traeng Trayueng	Kampong Speu	11.245	104.124	Cow1	1.5 years	Adult	M	Back	Rhipicephalus microplus complex	Adult	F	Engorged	2
2023-02-23	K.S. Farm	Traeng Trayueng	Kampong Speu	11.245	104.124	Cow2	7 years	Adult	F	Abdomen	Rhipicephalus microplus complex	Adult	F	Engorged	4
2023-02-23	K.S. Farm	Traeng Trayueng	Kampong Speu	11.245	104.124	Cow2	7 years	Adult	F	Abdomen	Rhipicephalus microplus complex	Adult	F	Engorged	1
2023-02-23	K.S. Farm	Traeng Trayueng	Kampong Speu	11.245	104.124	Cow2	7 years	Adult	F	Abdomen	Rhipicephalus microplus complex	Adult	F	Engorged	7
2023-02-23	K.S. Farm	Traeng Trayueng	Kampong Speu	11.245	104.124	Cow2	7 years	Adult	F	Abdomen	Rhipicephalus microplus complex	Adult	M	Non-Engorged	2
2023-02-23	K.S. Farm	Traeng Trayueng	Kampong Speu	11.245	104.124	Cow2	7 years	Adult	F	Back	Rhipicephalus microplus complex	Adult	M	Non-Engorged	1
2023-02-23	K.S. Farm	Traeng Trayueng	Kampong Speu	11.245	104.124	Cow2	7 years	Adult	F	Neck	Rhipicephalus microplus complex	Adult	F	Engorged	1
2023-02-23	K.S. Farm	Traeng Trayueng	Kampong Speu	11.245	104.124	Cow2	7 years	Adult	F	Neck	Rhipicephalus microplus complex	Adult	F	Engorged	1
2023-02-23	K.S. Farm	Traeng Trayueng	Kampong Speu	11.245	104.124	Cow2	7 years	Adult	F	Neck	Rhipicephalus microplus complex	Adult	F	Engorged	1
2023-02-23	K.S. Farm	Traeng Trayueng	Kampong Speu	11.245	104.124	Cow2	7 years	Adult	F	Neck	Rhipicephalus microplus complex	Adult	F	Engorged	1
2023-02-23	K.S. Farm	Traeng Trayueng	Kampong Speu	11.245	104.124	Cow2	7 years	Adult	F	Tail	Rhipicephalus microplus complex	Adult	F	Engorged	6
2023-02-23	K.S. Farm	Traeng Trayueng	Kampong Speu	11.245	104.124	Cow2	7 years	Adult	F	Legs	Rhipicephalus microplus complex	Adult	F	Engorged	6
2023-02-23	K.S. Farm	Traeng Trayueng	Kampong Speu	11.245	104.124	Cow2	7 years	Adult	F	Legs	Rhipicephalus microplus complex	Adult	M	Non-Engorged	4
2023-02-23	K.S. Farm	Traeng Trayueng	Kampong Speu	11.245	104.124	Cow2	7 years	Adult	F	Legs	Rhipicephalus microplus complex	Adult	F	Engorged	1
2023-02-23	K.S. Farm	Traeng Trayueng	Kampong Speu	11.245	104.124	Cow2	7 years	Adult	F	Legs	Rhipicephalus microplus complex	Adult	M	Engorged	3
2023-02-23	K.S. Farm	Traeng Trayueng	Kampong Speu	11.245	104.124	Cow2	7 years	Adult	F	Ear	Rhipicephalus microplus complex	Adult	F	Engorged	2
2023-02-23	K.S. Farm	Traeng Trayueng	Kampong Speu	11.245	104.124	Cow2	7 years	Adult	F	Ear	Rhipicephalus microplus complex	Adult	M	Non-Engorged	1
2023-02-23	K.S. Farm	Traeng Trayueng	Kampong Speu	11.245	104.124	Cow2	7 years	Adult	F	Ear	Rhipicephalus microplus complex	Adult	F	Engorged	1
2023-02-23	K.S. Farm	Traeng Trayueng	Kampong Speu	11.245	104.124	Cow2	7 years	Adult	F	Ear	Rhipicephalus microplus complex	Adult	M	Non-Engorged	3
2023-02-22	Tamao Farm	Kandoeng	Takeo	11.2963	104.824	Cow1	2 years	Adult	F	Ear	Rhipicephalus microplus complex	Adult	M	Non-Engorged	1
2023-02-22	Tamao Farm	Kandoeng	Takeo	11.2963	104.824	Cow1	2 years	Adult	F	Ear	Rhipicephalus microplus complex	Adult	F	Non-Engorged	1
2023-02-22	Tamao Farm	Kandoeng	Takeo	11.2963	104.824	Cow1	2 years	Adult	F	Ear	Rhipicephalus microplus complex	Adult	F	Non-Engorged	1
2023-02-22	Tamao Farm	Kandoeng	Takeo	11.2963	104.824	Cow1	2 years	Adult	F	Ear	Rhipicephalus microplus complex	Adult	F	Non-Engorged	2
2023-02-22	Tamao Farm	Kandoeng	Takeo	11.2963	104.824	Cow1	2 years	Adult	F	Ear	Rhipicephalus sp.	Nymph	n/a	Engorged	13
2023-02-22	Tamao Farm	Kandoeng	Takeo	11.2963	104.824	Cow1	2 years	Adult	F	Ear	Rhipicephalus sp.	Larva	n/a	Non-Engorged	3
2023-02-22	Tamao Farm	Kandoeng	Takeo	11.2963	104.824	Cow1	2 years	Adult	F	Back	Rhipicephalus microplus complex	Adult	F	Engorged	2
2023-02-22	Tamao Farm	Kandoeng	Takeo	11.2963	104.824	Cow1	2 years	Adult	F	Back	Rhipicephalus sp.	Nymph	n/a	Engorged	2
2023-02-22	Tamao Farm	Kandoeng	Takeo	11.2963	104.824	Cow1	2 years	Adult	F	Abdomen	Rhipicephalus microplus complex	Adult	F	Engorged	1
2023-02-22	Tamao Farm	Kandoeng	Takeo	11.2963	104.824	Cow1	2 years	Adult	F	Abdomen	Rhipicephalus microplus complex	Adult	M	Non-Engorged	1
2023-02-22	Tamao Farm	Kandoeng	Takeo	11.2963	104.824	Cow1	2 years	Adult	F	Abdomen	Rhipicephalus microplus complex	Adult	M	Non-Engorged	2
2023-02-22	Tamao Farm	Kandoeng	Takeo	11.2963	104.824	Cow1	2 years	Adult	F	Abdomen	Rhipicephalus microplus complex	Adult	F	Engorged	2
2023-02-22	Tamao Farm	Kandoeng	Takeo	11.2963	104.824	Cow1	2 years	Adult	F	Abdomen	Rhipicephalus sp.	Nymph	n/a	Engorged	3
2023-02-22	Tamao Farm	Kandoeng	Takeo	11.2963	104.824	Cow1	2 years	Adult	F	Abdomen	Rhipicephalus sp.	Adult	M	Non-Engorged	2
2023-02-22	Tamao Farm	Kandoeng	Takeo	11.2963	104.824	Cow1	2 years	Adult	F	Neck	Rhipicephalus microplus complex	Adult	M	Non-Engorged	8
2023-02-22	Tamao Farm	Kandoeng	Takeo	11.2963	104.824	Cow1	2 years	Adult	F	Neck	Rhipicephalus microplus complex	Adult	F	Engorged	4
2023-02-22	Tamao Farm	Kandoeng	Takeo	11.2963	104.824	Cow1	2 years	Adult	F	Neck	Rhipicephalus microplus complex	Adult	M	Non-Engorged	2
2023-02-22	Tamao Farm	Kandoeng	Takeo	11.2963	104.824	Cow1	2 years	Adult	F	Neck	Rhipicephalus microplus complex	Adult	F	Non-Engorged	3
2023-02-22	Tamao Farm	Kandoeng	Takeo	11.2963	104.824	Cow1	2 years	Adult	F	Neck	Rhipicephalus sp.	Nymph	n/a	Engorged	22
2023-02-22	Tamao Farm	Kandoeng	Takeo	11.2963	104.824	Cow1	2 years	Adult	F	Legs	Rhipicephalus microplus complex	Adult	n/a	Non-Engorged	1
2023-02-22	Tamao Farm	Kandoeng	Takeo	11.2963	104.824	Cow1	2 years	Adult	F	Legs	Rhipicephalus microplus complex	Adult	n/a	Non-Engorged	4
2023-02-22	Tamao Farm	Kandoeng	Takeo	11.2963	104.824	Cow1	2 years	Adult	F	Legs	Rhipicephalus microplus complex	Adult	F	Engorged	1
2023-02-22	Tamao Farm	Kandoeng	Takeo	11.2963	104.824	Cow1	2 years	Adult	F	Legs	Rhipicephalus sp.	Nymph	n/a	Engorged	4
2023-02-22	Tamao Farm	Kandoeng	Takeo	11.2963	104.824	Cow2	2 years	Adult	F	Abdomen	Rhipicephalus microplus complex	Adult	F	Non-Engorged	1
2023-02-22	Tamao Farm	Kandoeng	Takeo	11.2963	104.824	Cow2	2 years	Adult	F	Abdomen	Rhipicephalus microplus complex	Adult	F	Engorged	2
2023-02-22	Tamao Farm	Kandoeng	Takeo	11.2963	104.824	Cow2	2 years	Adult	F	Abdomen	Rhipicephalus sp.	Nymph	n/a	Engorged	1
2023-02-22	Tamao Farm	Kandoeng	Takeo	11.2963	104.824	Cow2	2 years	Adult	F	Back	Rhipicephalus microplus complex	Adult	F	Non-Engorged	1
2023-02-22	Tamao Farm	Kandoeng	Takeo	11.2963	104.824	Cow2	2 years	Adult	F	Back	Rhipicephalus sp.	Nymph	n/a	Engorged	2
2023-02-22	Tamao Farm	Kandoeng	Takeo	11.2963	104.824	Cow2	2 years	Adult	F	Legs	Rhipicephalus microplus complex	Adult	M	Non-Engorged	2
2023-02-22	Tamao Farm	Kandoeng	Takeo	11.2963	104.824	Cow2	2 years	Adult	F	Legs	Rhipicephalus sp.	Nymph	n/a	Engorged	2
2023-02-22	Tamao Farm	Kandoeng	Takeo	11.2963	104.824	Cow2	2 years	Adult	F	Ear	Rhipicephalus microplus complex	Adult	M	Non-Engorged	3
2023-02-22	Tamao Farm	Kandoeng	Takeo	11.2963	104.824	Cow2	2 years	Adult	F	Ear	Rhipicephalus microplus complex	Adult	F	Non-Engorged	1
2023-02-22	Tamao Farm	Kandoeng	Takeo	11.2963	104.824	Cow2	2 years	Adult	F	Ear	Rhipicephalus microplus complex	Adult	F	Engorged	1
2023-02-22	Tamao Farm	Kandoeng	Takeo	11.2963	104.824	Cow2	2 years	Adult	F	Ear	Rhipicephalus microplus complex	Adult	F	Non-Engorged	1
2023-02-22	Tamao Farm	Kandoeng	Takeo	11.2963	104.824	Cow2	2 years	Adult	F	Ear	Rhipicephalus sp.	Nymph	n/a	Engorged	1
2023-02-22	Tamao Farm	Kandoeng	Takeo	11.2963	104.824	Cow3	5 years	Adult	F	Neck	Rhipicephalus microplus complex	Adult	M	Non-Engorged	3
2023-02-22	Tamao Farm	Kandoeng	Takeo	11.2963	104.824	Cow3	5 years	Adult	F	Legs	Rhipicephalus microplus complex	Adult	F	Non-Engorged	2
2023-02-22	Tamao Farm	Kandoeng	Takeo	11.2963	104.824	Cow3	5 years	Adult	F	Legs	Rhipicephalus microplus complex	Adult	F	Non-Engorged	4
2023-02-22	Tamao Farm	Kandoeng	Takeo	11.2963	104.824	Cow3	5 years	Adult	F	Legs	Rhipicephalus sp.	Nymph	n/a	Engorged	1
2023-02-22	Tamao Farm	Kandoeng	Takeo	11.2963	104.824	Cow4	5 years	Adult	F	Abdomen	Rhipicephalus microplus complex	Adult	F	Engorged	4
2023-02-22	Tamao Farm	Kandoeng	Takeo	11.2963	104.824	Cow4	5 years	Adult	F	Back	Rhipicephalus microplus complex	Adult	F	Non-Engorged	1
2023-02-22	Tamao Farm	Kandoeng	Takeo	11.2963	104.824	Cow4	5 years	Adult	F	Back	Rhipicephalus microplus complex	Adult	M	Non-Engorged	3
2023-02-22	Tamao Farm	Kandoeng	Takeo	11.2963	104.824	Cow4	5 years	Adult	F	Back	Rhipicephalus microplus complex	Adult	F	Engorged	2
2023-02-22	Tamao Farm	Kandoeng	Takeo	11.2963	104.824	Cow4	5 years	Adult	F	Back	Rhipicephalus microplus complex	Adult	M	Non-Engorged	1
2023-02-22	Tamao Farm	Kandoeng	Takeo	11.2963	104.824	Cow4	5 years	Adult	F	Back	Rhipicephalus sp.	Nymph	n/a	Engorged	1
2023-02-22	Tamao Farm	Kandoeng	Takeo	11.2963	104.824	Cow4	5 years	Adult	F	Abdomen	Rhipicephalus microplus complex	Adult	M	Non-Engorged	2
2023-02-22	Tamao Farm	Kandoeng	Takeo	11.2963	104.824	Cow4	5 years	Adult	F	Abdomen	Rhipicephalus microplus complex	Adult	F	Engorged	1
2023-02-22	Tamao Farm	Kandoeng	Takeo	11.2963	104.824	Cow4	5 years	Adult	F	Abdomen	Rhipicephalus microplus complex	Adult	F	Non-Engorged	3
2023-02-22	Tamao Farm	Kandoeng	Takeo	11.2963	104.824	Cow4	5 years	Adult	F	Abdomen	Rhipicephalus microplus complex	Adult	M	Non-Engorged	1
2023-02-22	Tamao Farm	Kandoeng	Takeo	11.2963	104.824	Cow4	5 years	Adult	F	Abdomen	Rhipicephalus sp.	Nymph	n/a	Engorged	1
2023-02-22	Tamao Farm	Kandoeng	Takeo	11.2963	104.824	Cow5	2 years	Adult	F	Neck	Rhipicephalus sp.	Nymph	n/a	Engorged	2
2023-02-22	Tamao Farm	Kandoeng	Takeo	11.2963	104.824	Cow5	2 years	Adult	F	Back	Rhipicephalus microplus complex	Adult	M	Non-Engorged	2
2023-02-22	Tamao Farm	Kandoeng	Takeo	11.2963	104.824	Cow5	2 years	Adult	F	Back	Rhipicephalus microplus complex	Adult	F	Engorged	1
2023-02-22	Tamao Farm	Kandoeng	Takeo	11.2963	104.824	Cow5	2 years	Adult	F	Back	Rhipicephalus microplus complex	Adult	F	Engorged	3
2023-02-22	Tamao Farm	Kandoeng	Takeo	11.2963	104.824	Cow5	2 years	Adult	F	Back	Rhipicephalus sp.	Nymph	n/a	Engorged	1
2023-02-22	Tamao Farm	Kandoeng	Takeo	11.2963	104.824	Cow5	2 years	Adult	F	Legs	Rhipicephalus microplus complex	Adult	M	Non-Engorged	5
2023-02-22	Tamao Farm	Kandoeng	Takeo	11.2963	104.824	Cow5	2 years	Adult	F	Legs	Rhipicephalus microplus complex	Adult	F	Non-Engorged	1
2023-02-22	Tamao Farm	Kandoeng	Takeo	11.2963	104.824	Cow5	2 years	Adult	F	Legs	Rhipicephalus microplus complex	Adult	M	Non-Engorged	3
2023-02-22	Tamao Farm	Kandoeng	Takeo	11.2963	104.824	Cow5	2 years	Adult	F	Legs	Rhipicephalus microplus complex	Adult	F	Engorged	3
2023-02-22	Tamao Farm	Kandoeng	Takeo	11.2963	104.824	Cow5	2 years	Adult	F	Legs	Rhipicephalus sp.	Nymph	n/a	Engorged	10
2023-02-22	Tamao Farm	Kandoeng	Takeo	11.2963	104.824	Cow5	2 years	Adult	F	Abdomen	Rhipicephalus microplus complex	Adult	F	Engorged	2
2023-02-22	Tamao Farm	Kandoeng	Takeo	11.2963	104.824	Cow5	2 years	Adult	F	Abdomen	Rhipicephalus sp.	Nymph	n/a	Engorged	2
2023-02-22	Tamao Farm	Kandoeng	Takeo	11.2963	104.824	Cow6	1.5 years	Adult	M	Abdomen	Rhipicephalus microplus complex	Adult	F	Engorged	1
2023-02-22	Tamao Farm	Kandoeng	Takeo	11.2963	104.824	Cow6	1.5 years	Adult	M	Tail	Rhipicephalus microplus complex	Adult	F	Non-Engorged	1
2023-02-22	Tamao Farm	Kandoeng	Takeo	11.2963	104.824	Cow6	1.5 years	Adult	M	Legs	Rhipicephalus microplus complex	Adult	M	Non-Engorged	1
2023-02-22	Tamao Farm	Kandoeng	Takeo	11.2963	104.824	Cow6	1.5 years	Adult	M	Legs	Rhipicephalus microplus complex	Adult	F	Engorged	7
2023-02-22	Tamao Farm	Kandoeng	Takeo	11.2963	104.824	Cow6	1.5 years	Adult	M	Legs	Rhipicephalus sp.	Nymph	n/a	Engorged	1
2023-02-22	Tamao Farm	Kandoeng	Takeo	11.2963	104.824	Cow6	1.5 years	Adult	M	Neck	Rhipicephalus microplus complex	Adult	M	Non-Engorged	1
2023-02-22	Tamao Farm	Kandoeng	Takeo	11.2963	104.824	Cow6	1.5 years	Adult	M	Neck	Rhipicephalus microplus complex	Adult	M	Non-Engorged	1
2023-02-22	Tamao Farm	Kandoeng	Takeo	11.2963	104.824	Cow6	1.5 years	Adult	M	Neck	Rhipicephalus sp.	Nymph	n/a	Engorged	1
2023-02-22	Tamao Farm	Kandoeng	Takeo	11.2963	104.824	Cow6	1.5 years	Adult	M	Back	Rhipicephalus microplus complex	Adult	M	Non-Engorged	1
2023-02-22	Tamao Farm	Kandoeng	Takeo	11.2963	104.824	Cow6	1.5 years	Adult	M	Back	Rhipicephalus microplus complex	Adult	F	Non-Engorged	1
2023-02-22	Tamao Farm	Kandoeng	Takeo	11.2963	104.824	Cow6	1.5 years	Adult	M	Back	Rhipicephalus microplus complex	Adult	F	Engorged	2
2023-02-22	Tamao Farm	Kandoeng	Takeo	11.2963	104.824	Cow6	1.5 years	Adult	M	Back	Rhipicephalus sp.	Nymph	n/a	Engorged	1
2023-02-22	Tamao Farm	Kandoeng	Takeo	11.2963	104.824	Cow6	1.5 years	Adult	M	Ear	Rhipicephalus microplus complex	Adult	M	Non-Engorged	3
2023-02-22	Tamao Farm	Kandoeng	Takeo	11.2963	104.824	Cow6	1.5 years	Adult	M	Ear	Rhipicephalus microplus complex	Adult	F	Non-Engorged	1
2023-02-22	Tamao Farm	Kandoeng	Takeo	11.2963	104.824	Cow6	1.5 years	Adult	M	Ear	Rhipicephalus microplus complex	Adult	F	Engorged	2
2023-02-22	Tamao Farm	Kandoeng	Takeo	11.2963	104.824	Cow6	1.5 years	Adult	M	Ear	Rhipicephalus sp.	Nymph	n/a	Engorged	2
2023-02-22	Tamao Farm	Kandoeng	Takeo	11.2963	104.824	Cow6	1.5 years	Adult	M	Ear	Rhipicephalus sp.	Nymph	n/a	Non-Engorged	2
2023-02-22	Tamao Farm	Kandoeng	Takeo	11.2963	104.824	Cow6	1.5 years	Adult	M	Ear	Rhipicephalus sp.	Larva	n/a	Non-Engorged	1
2023-02-22	Tamao Farm	Kandoeng	Takeo	11.2963	104.824	Cow7	1.5 years	Adult	M	Tail	Rhipicephalus sp.	Nymph	n/a	Engorged	1
2023-02-22	Tamao Farm	Kandoeng	Takeo	11.2963	104.824	Cow7	1.5 years	Adult	M	Legs	Rhipicephalus microplus complex	Adult	F	Non-Engorged	2
2023-02-22	Tamao Farm	Kandoeng	Takeo	11.2963	104.824	Cow7	1.5 years	Adult	M	Legs	Rhipicephalus microplus complex	Adult	M	Non-Engorged	2
2023-02-22	Tamao Farm	Kandoeng	Takeo	11.2963	104.824	Cow7	1.5 years	Adult	M	Legs	Rhipicephalus sp.	Nymph	n/a	Engorged	1
2023-02-22	Tamao Farm	Kandoeng	Takeo	11.2963	104.824	Cow7	1.5 years	Adult	M	Back	Rhipicephalus microplus complex	Adult	M	Non-Engorged	1
2023-02-22	Tamao Farm	Kandoeng	Takeo	11.2963	104.824	Cow7	1.5 years	Adult	M	Abdomen	Rhipicephalus microplus complex	Adult	M	Non-Engorged	1
2023-02-22	Tamao Farm	Kandoeng	Takeo	11.2963	104.824	Cow7	1.5 years	Adult	M	Abdomen	Rhipicephalus microplus complex	Adult	M	Non-Engorged	1
2023-02-22	Tamao Farm	Kandoeng	Takeo	11.2963	104.824	Cow7	1.5 years	Adult	M	Abdomen	Rhipicephalus microplus complex	Adult	F	Engorged	3
2023-02-22	Tamao Farm	Kandoeng	Takeo	11.2963	104.824	Cow7	1.5 years	Adult	M	Abdomen	Rhipicephalus sp.	Nymph	n/a	Engorged	1
2023-02-22	Tamao Farm	Kandoeng	Takeo	11.2963	104.824	Cow7	1.5 years	Adult	M	Neck	Rhipicephalus microplus complex	Adult	F	Non-Engorged	2
2023-02-22	Tamao Farm	Kandoeng	Takeo	11.2963	104.824	Cow7	1.5 years	Adult	M	Neck	Rhipicephalus microplus complex	Adult	M	Non-Engorged	1
2023-02-22	Tamao Farm	Kandoeng	Takeo	11.2963	104.824	Cow7	1.5 years	Adult	M	Neck	Rhipicephalus sp.	Nymph	n/a	Engorged	2
2023-02-22	Tamao Farm	Kandoeng	Takeo	11.2963	104.824	Cow7	1.5 years	Adult	M	Neck	Rhipicephalus sp.	Larva	n/a	Non-Engorged	2
2023-02-22	Tamao Farm	Kandoeng	Takeo	11.2963	104.824	Cow8	1.5 years	Adult	F	Ear	Rhipicephalus microplus complex	Adult	F	Non-Engorged	2
2023-02-22	Tamao Farm	Kandoeng	Takeo	11.2963	104.824	Cow8	1.5 years	Adult	F	Ear	Rhipicephalus microplus complex	Adult	M	Non-Engorged	2
2023-02-22	Tamao Farm	Kandoeng	Takeo	11.2963	104.824	Cow8	1.5 years	Adult	F	Ear	Rhipicephalus microplus complex	Adult	M	Non-Engorged	2
2023-02-22	Tamao Farm	Kandoeng	Takeo	11.2963	104.824	Cow8	1.5 years	Adult	F	Ear	Rhipicephalus microplus complex	Adult	F	Engorged	2
2023-02-22	Tamao Farm	Kandoeng	Takeo	11.2963	104.824	Cow8	1.5 years	Adult	F	Ear	Rhipicephalus sp.	Nymph	n/a	Engorged	6
2023-02-22	Tamao Farm	Kandoeng	Takeo	11.2963	104.824	Cow8	1.5 years	Adult	F	Ear	Rhipicephalus sp.	Larva	n/a	Non-Engorged	2
2023-02-22	Tamao Farm	Kandoeng	Takeo	11.2963	104.824	Cow8	1.5 years	Adult	F	Abdomen	Rhipicephalus microplus complex	Adult	M	Non-Engorged	2
2023-02-22	Tamao Farm	Kandoeng	Takeo	11.2963	104.824	Cow8	1.5 years	Adult	F	Abdomen	Rhipicephalus microplus complex	Adult	F	Engorged	1
2023-02-22	Tamao Farm	Kandoeng	Takeo	11.2963	104.824	Cow8	1.5 years	Adult	F	Abdomen	Rhipicephalus sp.	Nymph	n/a	Engorged	4
2023-02-22	Tamao Farm	Kandoeng	Takeo	11.2963	104.824	Cow8	1.5 years	Adult	F	Back	Rhipicephalus sp.	Nymph	n/a	Engorged	1
2023-02-22	Tamao Farm	Kandoeng	Takeo	11.2963	104.824	Cow8	1.5 years	Adult	F	Neck	Rhipicephalus sp.	Nymph	n/a	Engorged	1
2023-02-22	Tamao Farm	Kandoeng	Takeo	11.2963	104.824	Cow8	1.5 years	Adult	F	Legs	Rhipicephalus microplus complex	Adult	M	Non-Engorged	4
2023-02-22	Tamao Farm	Kandoeng	Takeo	11.2963	104.824	Cow8	1.5 years	Adult	F	Legs	Rhipicephalus microplus complex	Adult	F	Non-Engorged	1
2023-02-22	Tamao Farm	Kandoeng	Takeo	11.2963	104.824	Cow8	1.5 years	Adult	F	Legs	Rhipicephalus microplus complex	Adult	M	Non-Engorged	1
2023-02-22	Tamao Farm	Kandoeng	Takeo	11.2963	104.824	Cow8	1.5 years	Adult	F	Legs	Rhipicephalus sp.	Nymph	n/a	Engorged	7
2023-02-22	Tamao Farm	Kandoeng	Takeo	11.2963	104.824	Cow9	2 years	Adult	F	Abdomen	Rhipicephalus microplus complex	Adult	M	Non-Engorged	1
2023-02-22	Tamao Farm	Kandoeng	Takeo	11.2963	104.824	Cow9	2 years	Adult	F	Abdomen	Rhipicephalus microplus complex	Adult	M	Non-Engorged	2
2023-02-22	Tamao Farm	Kandoeng	Takeo	11.2963	104.824	Cow9	2 years	Adult	F	Abdomen	Rhipicephalus microplus complex	Adult	F	Engorged	4
2023-02-22	Tamao Farm	Kandoeng	Takeo	11.2963	104.824	Cow9	2 years	Adult	F	Neck	Rhipicephalus microplus complex	Adult	M	Non-Engorged	3
2023-02-22	Tamao Farm	Kandoeng	Takeo	11.2963	104.824	Cow9	2 years	Adult	F	Neck	Rhipicephalus sp.	Nymph	n/a	Engorged	2
2023-02-22	Tamao Farm	Kandoeng	Takeo	11.2963	104.824	Cow9	2 years	Adult	F	Back	Rhipicephalus microplus complex	Adult	M	Non-Engorged	1
2023-02-22	Tamao Farm	Kandoeng	Takeo	11.2963	104.824	Cow9	2 years	Adult	F	Abdomen	Rhipicephalus microplus complex	Adult	F	Engorged	1
2023-02-22	Tamao Farm	Kandoeng	Takeo	11.2963	104.824	Cow9	2 years	Adult	F	Legs	Rhipicephalus microplus complex	Adult	F	Engorged	3
2023-02-22	Tamao Farm	Kandoeng	Takeo	11.2963	104.824	Cow9	2 years	Adult	F	Legs	Rhipicephalus microplus complex	Adult	M	Non-Engorged	1
2023-02-22	Tamao Farm	Kandoeng	Takeo	11.2963	104.824	Cow10	6 months	Adult	F	Ear	Rhipicephalus microplus complex	Adult	M	Non-Engorged	2
2023-02-22	Tamao Farm	Kandoeng	Takeo	11.2963	104.824	Cow10	6 months	Adult	F	Ear	Rhipicephalus microplus complex	Adult	F	Non-Engorged	1
2023-02-22	Tamao Farm	Kandoeng	Takeo	11.2963	104.824	Cow10	6 months	Adult	F	Back	Rhipicephalus microplus complex	Adult	F	Non-Engorged	1
2023-02-22	Tamao Farm	Kandoeng	Takeo	11.2963	104.824	Cow10	6 months	Adult	F	Back	Rhipicephalus microplus complex	Adult	F	Non-Engorged	1
2023-02-22	Tamao Farm	Kandoeng	Takeo	11.2963	104.824	Cow10	6 months	Adult	F	Back	Rhipicephalus microplus complex	Adult	M	Non-Engorged	1
2023-02-22	Tamao Farm	Kandoeng	Takeo	11.2963	104.824	Cow10	6 months	Adult	F	Legs	Rhipicephalus microplus complex	Adult	F	Non-Engorged	1
2023-02-22	Tamao Farm	Kandoeng	Takeo	11.2963	104.824	Cow10	6 months	Adult	F	Legs	Rhipicephalus sp.	Nymph	n/a	Engorged	4
2023-02-22	Tamao Farm	Kandoeng	Takeo	11.2963	104.824	Cow10	6 months	Adult	F	Abdomen	Rhipicephalus microplus complex	Adult	M	Non-Engorged	1
2023-02-22	Tamao Farm	Kandoeng	Takeo	11.2963	104.824	Cow10	6 months	Adult	F	Abdomen	Rhipicephalus microplus complex	Adult	F	Non-Engorged	6
2023-02-22	Tamao Farm	Kandoeng	Takeo	11.2963	104.824	Cow10	6 months	Adult	F	Abdomen	Rhipicephalus microplus complex	Adult	F	Non-Engorged	1
2023-02-22	Tamao Farm	Kandoeng	Takeo	11.2963	104.824	Cow10	6 months	Adult	F	Abdomen	Rhipicephalus microplus complex	Adult	F	Engorged	2
2023-02-22	Tamao Farm	Kandoeng	Takeo	11.2963	104.824	Cow10	6 months	Adult	F	Abdomen	Rhipicephalus sp.	Nymph	n/a	Engorged	1
2023-03-23	K.S. Farm	Traeng Trayueng	Kampong Speu	11.245	104.124	Cow1	3 years	Adult	F	Ear	Rhipicephalus microplus complex	Adult	F	Engorged	2
2023-03-23	K.S. Farm	Traeng Trayueng	Kampong Speu	11.245	104.124	Cow1	3 years	Adult	F	Ear	Rhipicephalus microplus complex	Adult	M	Non-Engorged	1
2023-03-23	K.S. Farm	Traeng Trayueng	Kampong Speu	11.245	104.124	Cow1	3 years	Adult	F	Ear	Rhipicephalus microplus complex	Adult	F	Engorged	1
2023-03-23	K.S. Farm	Traeng Trayueng	Kampong Speu	11.245	104.124	Cow1	3 years	Adult	F	Back	Rhipicephalus microplus complex	Adult	M	Non-Engorged	4
2023-03-23	K.S. Farm	Traeng Trayueng	Kampong Speu	11.245	104.124	Cow1	3 years	Adult	F	Back	Rhipicephalus microplus complex	Adult	F	Engorged	2
2023-03-23	K.S. Farm	Traeng Trayueng	Kampong Speu	11.245	104.124	Cow1	3 years	Adult	F	Back	Rhipicephalus sp.	Nymph	n/a	Engorged	2
2023-03-23	K.S. Farm	Traeng Trayueng	Kampong Speu	11.245	104.124	Cow1	3 years	Adult	F	Neck	Rhipicephalus microplus complex	Adult	F	Engorged	10
2023-03-23	K.S. Farm	Traeng Trayueng	Kampong Speu	11.245	104.124	Cow1	3 years	Adult	F	Neck	Rhipicephalus microplus complex	Adult	M	Non-Engorged	1
2023-03-23	K.S. Farm	Traeng Trayueng	Kampong Speu	11.245	104.124	Cow1	3 years	Adult	F	Neck	Rhipicephalus microplus complex	Adult	F	Engorged	5
2023-03-23	K.S. Farm	Traeng Trayueng	Kampong Speu	11.245	104.124	Cow1	3 years	Adult	F	Neck	Rhipicephalus microplus complex	Adult	F	Engorged	2
2023-03-23	K.S. Farm	Traeng Trayueng	Kampong Speu	11.245	104.124	Cow1	3 years	Adult	F	Tail	Rhipicephalus sp.	Nymph	n/a	Engorged	2
2023-03-23	K.S. Farm	Traeng Trayueng	Kampong Speu	11.245	104.124	Cow1	3 years	Adult	F	Tail	Rhipicephalus microplus complex	Adult	M	Non-Engorged	2
2023-03-23	K.S. Farm	Traeng Trayueng	Kampong Speu	11.245	104.124	Cow1	3 years	Adult	F	Tail	Rhipicephalus microplus complex	Adult	F	Engorged	6
2023-03-23	K.S. Farm	Traeng Trayueng	Kampong Speu	11.245	104.124	Cow1	3 years	Adult	F	Tail	Rhipicephalus microplus complex	Adult	M	Non-Engorged	6
2023-03-23	K.S. Farm	Traeng Trayueng	Kampong Speu	11.245	104.124	Cow1	3 years	Adult	F	Legs	Rhipicephalus sp.	Nymph	n/a	Engorged	7
2023-03-23	K.S. Farm	Traeng Trayueng	Kampong Speu	11.245	104.124	Cow1	3 years	Adult	F	Legs	Rhipicephalus microplus complex	Adult	M	Non-Engorged	6
2023-03-23	K.S. Farm	Traeng Trayueng	Kampong Speu	11.245	104.124	Cow1	3 years	Adult	F	Legs	Rhipicephalus microplus complex	Adult	F	Engorged	5
2023-03-23	K.S. Farm	Traeng Trayueng	Kampong Speu	11.245	104.124	Cow1	3 years	Adult	F	Legs	Rhipicephalus microplus complex	Adult	M	Non-Engorged	2
2023-03-23	K.S. Farm	Traeng Trayueng	Kampong Speu	11.245	104.124	Cow1	3 years	Adult	F	Abdomen	Rhipicephalus microplus complex	Adult	M	Non-Engorged	2
2023-03-23	K.S. Farm	Traeng Trayueng	Kampong Speu	11.245	104.124	Cow1	3 years	Adult	F	Abdomen	Rhipicephalus microplus complex	Adult	F	Engorged	9
2023-03-23	K.S. Farm	Traeng Trayueng	Kampong Speu	11.245	104.124	Cow1	3 years	Adult	F	Abdomen	Rhipicephalus microplus complex	Adult	F	Engorged	2
2023-03-23	K.S. Farm	Traeng Trayueng	Kampong Speu	11.245	104.124	Cow1	3 years	Adult	F	Abdomen	Rhipicephalus sp.	Nymph	n/a	Engorged	1
2023-03-23	K.S. Farm	Traeng Trayueng	Kampong Speu	11.245	104.124	Cow7	4 years	Adult	F	Back	Rhipicephalus microplus complex	Adult	M	Non-Engorged	6
2023-03-23	K.S. Farm	Traeng Trayueng	Kampong Speu	11.245	104.124	Cow7	4 years	Adult	F	Back	Rhipicephalus microplus complex	Adult	F	Engorged	1
2023-03-23	K.S. Farm	Traeng Trayueng	Kampong Speu	11.245	104.124	Cow7	4 years	Adult	F	Back	Rhipicephalus microplus complex	Adult	F	Engorged	2
2023-03-23	K.S. Farm	Traeng Trayueng	Kampong Speu	11.245	104.124	Cow7	4 years	Adult	F	Back	Rhipicephalus sp.	Nymph	n/a	Engorged	3
2023-03-23	K.S. Farm	Traeng Trayueng	Kampong Speu	11.245	104.124	Cow7	4 years	Adult	F	Legs	Rhipicephalus microplus complex	Adult	M	Non-Engorged	3
2023-03-23	K.S. Farm	Traeng Trayueng	Kampong Speu	11.245	104.124	Cow7	4 years	Adult	F	Legs	Rhipicephalus microplus complex	Adult	F	Engorged	8
2023-03-23	K.S. Farm	Traeng Trayueng	Kampong Speu	11.245	104.124	Cow7	4 years	Adult	F	Legs	Rhipicephalus microplus complex	Adult	M	Non-Engorged	1
2023-03-23	K.S. Farm	Traeng Trayueng	Kampong Speu	11.245	104.124	Cow7	4 years	Adult	F	Legs	Rhipicephalus sp.	Adult	M	Non-Engorged	1
2023-03-23	K.S. Farm	Traeng Trayueng	Kampong Speu	11.245	104.124	Cow7	4 years	Adult	F	Abdomen	Rhipicephalus microplus complex	Adult	F	Engorged	7
2023-03-23	K.S. Farm	Traeng Trayueng	Kampong Speu	11.245	104.124	Cow7	4 years	Adult	F	Abdomen	Rhipicephalus microplus complex	Adult	F	Non-Engorged	6
2023-03-23	K.S. Farm	Traeng Trayueng	Kampong Speu	11.245	104.124	Cow7	4 years	Adult	F	Abdomen	Rhipicephalus sp.	Nymph	n/a	Engorged	1
2023-03-23	K.S. Farm	Traeng Trayueng	Kampong Speu	11.245	104.124	Cow7	4 years	Adult	F	Tail	Rhipicephalus microplus complex	Adult	M	Non-Engorged	4
2023-03-23	K.S. Farm	Traeng Trayueng	Kampong Speu	11.245	104.124	Cow7	4 years	Adult	F	Tail	Rhipicephalus microplus complex	Adult	F	Engorged	12
2023-03-23	K.S. Farm	Traeng Trayueng	Kampong Speu	11.245	104.124	Cow7	4 years	Adult	F	Tail	Rhipicephalus microplus complex	Adult	M	Non-Engorged	3
2023-03-23	K.S. Farm	Traeng Trayueng	Kampong Speu	11.245	104.124	Cow7	4 years	Adult	F	Tail	Rhipicephalus microplus complex	Adult	F	Engorged	2
2023-03-23	K.S. Farm	Traeng Trayueng	Kampong Speu	11.245	104.124	Cow7	4 years	Adult	F	Tail	Rhipicephalus sp.	Nymph	n/a	Engorged	2
2023-03-23	K.S. Farm	Traeng Trayueng	Kampong Speu	11.245	104.124	Cow7	4 years	Adult	F	Legs	Rhipicephalus microplus complex	Adult	F	Engorged	10
2023-03-23	K.S. Farm	Traeng Trayueng	Kampong Speu	11.245	104.124	Cow7	4 years	Adult	F	Legs	Rhipicephalus microplus complex	Adult	M	Non-Engorged	9
2023-03-23	K.S. Farm	Traeng Trayueng	Kampong Speu	11.245	104.124	Cow7	4 years	Adult	F	Legs	Rhipicephalus microplus complex	Adult	F	Engorged	4
2023-03-23	K.S. Farm	Traeng Trayueng	Kampong Speu	11.245	104.124	Cow7	4 years	Adult	F	Legs	Rhipicephalus microplus complex	Adult	M	Non-Engorged	7
2023-03-23	K.S. Farm	Traeng Trayueng	Kampong Speu	11.245	104.124	Cow7	4 years	Adult	F	Legs	Rhipicephalus sp.	Nymph	n/a	Engorged	2
2023-03-23	K.S. Farm	Traeng Trayueng	Kampong Speu	11.245	104.124	Cow7	4 years	Adult	F	Legs	Rhipicephalus sp.	Adult	M	Non-Engorged	1
2023-03-23	K.S. Farm	Traeng Trayueng	Kampong Speu	11.245	104.124	Cow7	4 years	Adult	F	Neck	Rhipicephalus microplus complex	Adult	F	Engorged	3
2023-03-23	K.S. Farm	Traeng Trayueng	Kampong Speu	11.245	104.124	Cow7	4 years	Adult	F	Neck	Rhipicephalus microplus complex	Adult	M	Non-Engorged	6
2023-03-23	K.S. Farm	Traeng Trayueng	Kampong Speu	11.245	104.124	Cow7	4 years	Adult	F	Neck	Rhipicephalus microplus complex	Adult	F	Engorged	2
2023-03-23	K.S. Farm	Traeng Trayueng	Kampong Speu	11.245	104.124	Cow7	4 years	Adult	F	Neck	Rhipicephalus microplus complex	Adult	M	Non-Engorged	3
2023-03-23	K.S. Farm	Traeng Trayueng	Kampong Speu	11.245	104.124	Cow7	4 years	Adult	F	Neck	Rhipicephalus haemaphysaloides	Adult	M	Non-Engorged	1
2023-03-23	K.S. Farm	Traeng Trayueng	Kampong Speu	11.245	104.124	Cow7	4 years	Adult	F	Neck	Rhipicephalus sp.	Nymph	n/a	Engorged	4
2023-03-23	K.S. Farm	Traeng Trayueng	Kampong Speu	11.245	104.124	Cow7	4 years	Adult	F	Ear	Rhipicephalus microplus complex	Adult	F	Engorged	10
2023-03-23	K.S. Farm	Traeng Trayueng	Kampong Speu	11.245	104.124	Cow7	4 years	Adult	F	Ear	Rhipicephalus microplus complex	Adult	F	Engorged	10
2023-03-23	K.S. Farm	Traeng Trayueng	Kampong Speu	11.245	104.124	Cow7	4 years	Adult	F	Ear	Rhipicephalus microplus complex	Adult	M	Non-Engorged	6
2023-03-23	K.S. Farm	Traeng Trayueng	Kampong Speu	11.245	104.124	Cow7	4 years	Adult	F	Ear	Rhipicephalus microplus complex	Adult	F	Engorged	4
2023-03-23	K.S. Farm	Traeng Trayueng	Kampong Speu	11.245	104.124	Cow7	4 years	Adult	F	Ear	Rhipicephalus microplus complex	Adult	M	Non-Engorged	8
2023-03-23	K.S. Farm	Traeng Trayueng	Kampong Speu	11.245	104.124	Cow7	4 years	Adult	F	Ear	Rhipicephalus microplus complex	Adult	M	Non-Engorged	5
2023-03-23	K.S. Farm	Traeng Trayueng	Kampong Speu	11.245	104.124	Cow7	4 years	Adult	F	Ear	Rhipicephalus microplus complex	Adult	F	Engorged	8
2023-03-23	K.S. Farm	Traeng Trayueng	Kampong Speu	11.245	104.124	Cow7	4 years	Adult	F	Ear	Rhipicephalus sp.	Nymph	n/a	Engorged	9
2023-03-23	K.S. Farm	Traeng Trayueng	Kampong Speu	11.245	104.124	Cow7	4 years	Adult	F	Ear	Rhipicephalus sp.	Adult	M	Non-Engorged	1
2023-03-23	K.S. Farm	Traeng Trayueng	Kampong Speu	11.245	104.124	Cow2	3.5 years	Adult	M	Ear	Rhipicephalus microplus complex	Adult	M	Non-Engorged	1
2023-03-23	K.S. Farm	Traeng Trayueng	Kampong Speu	11.245	104.124	Cow2	3.5 years	Adult	M	Ear	Rhipicephalus microplus complex	Adult	F	Engorged	1
2023-03-23	K.S. Farm	Traeng Trayueng	Kampong Speu	11.245	104.124	Cow2	3.5 years	Adult	M	Ear	Rhipicephalus microplus complex	Adult	M	Non-Engorged	1
2023-03-23	K.S. Farm	Traeng Trayueng	Kampong Speu	11.245	104.124	Cow2	3.5 years	Adult	M	Ear	Rhipicephalus microplus complex	Adult	F	Engorged	1
2023-03-23	K.S. Farm	Traeng Trayueng	Kampong Speu	11.245	104.124	Cow2	3.5 years	Adult	M	Back	Rhipicephalus microplus complex	Adult	M	Non-Engorged	5
2023-03-23	K.S. Farm	Traeng Trayueng	Kampong Speu	11.245	104.124	Cow2	3.5 years	Adult	M	Back	Rhipicephalus microplus complex	Adult	F	Engorged	1
2023-03-23	K.S. Farm	Traeng Trayueng	Kampong Speu	11.245	104.124	Cow2	3.5 years	Adult	M	Back	Rhipicephalus microplus complex	Adult	M	Non-Engorged	2
2023-03-23	K.S. Farm	Traeng Trayueng	Kampong Speu	11.245	104.124	Cow2	3.5 years	Adult	M	Back	Rhipicephalus microplus complex	Adult	F	Engorged	5
2023-03-23	K.S. Farm	Traeng Trayueng	Kampong Speu	11.245	104.124	Cow2	3.5 years	Adult	M	Back	Rhipicephalus sp.	Nymph	n/a	Engorged	7
2023-03-23	K.S. Farm	Traeng Trayueng	Kampong Speu	11.245	104.124	Cow2	3.5 years	Adult	M	Tail	Rhipicephalus microplus complex	Adult	M	Non-Engorged	8
2023-03-23	K.S. Farm	Traeng Trayueng	Kampong Speu	11.245	104.124	Cow2	3.5 years	Adult	M	Tail	Rhipicephalus microplus complex	Adult	M	Non-Engorged	1
2023-03-23	K.S. Farm	Traeng Trayueng	Kampong Speu	11.245	104.124	Cow2	3.5 years	Adult	M	Tail	Rhipicephalus microplus complex	Adult	F	Engorged	6
2023-03-23	K.S. Farm	Traeng Trayueng	Kampong Speu	11.245	104.124	Cow2	3.5 years	Adult	M	Tail	Rhipicephalus sp.	Nymph	n/a	Engorged	2
2023-03-23	K.S. Farm	Traeng Trayueng	Kampong Speu	11.245	104.124	Cow2	3.5 years	Adult	M	Tail	Rhipicephalus sp.	Adult	M	Non-Engorged	1
2023-03-23	K.S. Farm	Traeng Trayueng	Kampong Speu	11.245	104.124	Cow2	3.5 years	Adult	M	Legs	Rhipicephalus microplus complex	Adult	M	Non-Engorged	1
2023-03-23	K.S. Farm	Traeng Trayueng	Kampong Speu	11.245	104.124	Cow2	3.5 years	Adult	M	Legs	Rhipicephalus microplus complex	Adult	F	Engorged	2
2023-03-23	K.S. Farm	Traeng Trayueng	Kampong Speu	11.245	104.124	Cow2	3.5 years	Adult	M	Legs	Rhipicephalus microplus complex	Adult	F	Engorged	1
2023-03-23	K.S. Farm	Traeng Trayueng	Kampong Speu	11.245	104.124	Cow2	3.5 years	Adult	M	Ear	Rhipicephalus microplus complex	Adult	M	Non-Engorged	3
2023-03-23	K.S. Farm	Traeng Trayueng	Kampong Speu	11.245	104.124	Cow2	3.5 years	Adult	M	Ear	Rhipicephalus microplus complex	Adult	F	Engorged	1
2023-03-23	K.S. Farm	Traeng Trayueng	Kampong Speu	11.245	104.124	Cow2	3.5 years	Adult	M	Neck	Rhipicephalus microplus complex	Adult	F	Engorged	10
2023-03-23	K.S. Farm	Traeng Trayueng	Kampong Speu	11.245	104.124	Cow2	3.5 years	Adult	M	Neck	Rhipicephalus microplus complex	Adult	M	Non-Engorged	5
2023-03-23	K.S. Farm	Traeng Trayueng	Kampong Speu	11.245	104.124	Cow2	3.5 years	Adult	M	Neck	Rhipicephalus microplus complex	Adult	M	Non-Engorged	2
2023-03-23	K.S. Farm	Traeng Trayueng	Kampong Speu	11.245	104.124	Cow2	3.5 years	Adult	M	Neck	Rhipicephalus microplus complex	Adult	F	Engorged	5
2023-03-23	K.S. Farm	Traeng Trayueng	Kampong Speu	11.245	104.124	Cow2	3.5 years	Adult	M	Neck	Rhipicephalus sp.	Nymph	n/a	Engorged	2
2023-03-23	K.S. Farm	Traeng Trayueng	Kampong Speu	11.245	104.124	Cow9	3 months	Juvenile	F	Neck	Rhipicephalus microplus complex	Adult	M	Non-Engorged	1
2023-03-23	K.S. Farm	Traeng Trayueng	Kampong Speu	11.245	104.124	Cow9	3 months	Juvenile	F	Neck	Rhipicephalus microplus complex	Adult	F	Engorged	12
2023-03-23	K.S. Farm	Traeng Trayueng	Kampong Speu	11.245	104.124	Cow9	3 months	Juvenile	F	Neck	Rhipicephalus microplus complex	Adult	M	Non-Engorged	1
2023-03-23	K.S. Farm	Traeng Trayueng	Kampong Speu	11.245	104.124	Cow9	3 months	Juvenile	F	Neck	Rhipicephalus microplus complex	Adult	F	Engorged	1
2023-03-23	K.S. Farm	Traeng Trayueng	Kampong Speu	11.245	104.124	Cow9	3 months	Juvenile	F	Neck	Rhipicephalus sp.	Nymph	n/a	Engorged	1
2023-03-23	K.S. Farm	Traeng Trayueng	Kampong Speu	11.245	104.124	Cow9	3 months	Juvenile	F	Back	Rhipicephalus microplus complex	Adult	F	Engorged	4
2023-03-23	K.S. Farm	Traeng Trayueng	Kampong Speu	11.245	104.124	Cow9	3 months	Juvenile	F	Back	Rhipicephalus microplus complex	Adult	M	Non-Engorged	12
2023-03-23	K.S. Farm	Traeng Trayueng	Kampong Speu	11.245	104.124	Cow9	3 months	Juvenile	F	Back	Rhipicephalus microplus complex	Adult	F	Engorged	6
2023-03-23	K.S. Farm	Traeng Trayueng	Kampong Speu	11.245	104.124	Cow9	3 months	Juvenile	F	Ear	Rhipicephalus microplus complex	Adult	M	Non-Engorged	13
2023-03-23	K.S. Farm	Traeng Trayueng	Kampong Speu	11.245	104.124	Cow9	3 months	Juvenile	F	Ear	Rhipicephalus microplus complex	Adult	F	Engorged	4
2023-03-23	K.S. Farm	Traeng Trayueng	Kampong Speu	11.245	104.124	Cow9	3 months	Juvenile	F	Ear	Rhipicephalus sp.	Nymph	n/a	Engorged	21
2023-03-23	K.S. Farm	Traeng Trayueng	Kampong Speu	11.245	104.124	Cow9	3 months	Juvenile	F	Ear	Rhipicephalus sp.	Adult	M	Non-Engorged	2
2023-03-23	K.S. Farm	Traeng Trayueng	Kampong Speu	11.245	104.124	Cow9	3 months	Juvenile	F	Legs	Rhipicephalus microplus complex	Adult	M	Non-Engorged	4
2023-03-23	K.S. Farm	Traeng Trayueng	Kampong Speu	11.245	104.124	Cow9	3 months	Juvenile	F	Legs	Rhipicephalus microplus complex	Adult	F	Engorged	18
2023-03-23	K.S. Farm	Traeng Trayueng	Kampong Speu	11.245	104.124	Cow9	3 months	Juvenile	F	Legs	Rhipicephalus microplus complex	Adult	F	Engorged	8
2023-03-23	K.S. Farm	Traeng Trayueng	Kampong Speu	11.245	104.124	Cow9	3 months	Juvenile	F	Legs	Rhipicephalus sp.	Nymph	n/a	Engorged	4
2023-03-23	K.S. Farm	Traeng Trayueng	Kampong Speu	11.245	104.124	Cow9	3 months	Juvenile	F	Abdomen	Rhipicephalus microplus complex	Adult	M	Non-Engorged	1
2023-03-23	K.S. Farm	Traeng Trayueng	Kampong Speu	11.245	104.124	Cow9	3 months	Juvenile	F	Abdomen	Rhipicephalus microplus complex	Adult	F	Engorged	8
2023-03-23	K.S. Farm	Traeng Trayueng	Kampong Speu	11.245	104.124	Cow10	2 years	Adult	F	Abdomen	Rhipicephalus microplus complex	Adult	F	Engorged	8
2023-03-23	K.S. Farm	Traeng Trayueng	Kampong Speu	11.245	104.124	Cow10	2 years	Adult	F	Ear	Rhipicephalus microplus complex	Adult	M	Non-Engorged	6
2023-03-23	K.S. Farm	Traeng Trayueng	Kampong Speu	11.245	104.124	Cow10	2 years	Adult	F	Ear	Rhipicephalus microplus complex	Adult	F	Engorged	1
2023-03-23	K.S. Farm	Traeng Trayueng	Kampong Speu	11.245	104.124	Cow10	2 years	Adult	F	Ear	Rhipicephalus microplus complex	Adult	M	Non-Engorged	5
2023-03-23	K.S. Farm	Traeng Trayueng	Kampong Speu	11.245	104.124	Cow10	2 years	Adult	F	Ear	Rhipicephalus microplus complex	Adult	F	Engorged	3
2023-03-23	K.S. Farm	Traeng Trayueng	Kampong Speu	11.245	104.124	Cow10	2 years	Adult	F	Ear	Rhipicephalus sp.	Nymph	n/a	Engorged	10
2023-03-23	K.S. Farm	Traeng Trayueng	Kampong Speu	11.245	104.124	Cow10	2 years	Adult	F	Back	Rhipicephalus microplus complex	Adult	F	Engorged	6
2023-03-23	K.S. Farm	Traeng Trayueng	Kampong Speu	11.245	104.124	Cow10	2 years	Adult	F	Back	Rhipicephalus microplus complex	Adult	M	Non-Engorged	1
2023-03-23	K.S. Farm	Traeng Trayueng	Kampong Speu	11.245	104.124	Cow10	2 years	Adult	F	Back	Rhipicephalus microplus complex	Adult	F	Engorged	6
2023-03-23	K.S. Farm	Traeng Trayueng	Kampong Speu	11.245	104.124	Cow10	2 years	Adult	F	Legs	Rhipicephalus microplus complex	Adult	F	Engorged	10
2023-03-23	K.S. Farm	Traeng Trayueng	Kampong Speu	11.245	104.124	Cow10	2 years	Adult	F	Legs	Rhipicephalus microplus complex	Adult	M	Non-Engorged	3
2023-03-23	K.S. Farm	Traeng Trayueng	Kampong Speu	11.245	104.124	Cow10	2 years	Adult	F	Legs	Rhipicephalus microplus complex	Adult	F	Engorged	10
2023-03-23	K.S. Farm	Traeng Trayueng	Kampong Speu	11.245	104.124	Cow10	2 years	Adult	F	Legs	Rhipicephalus microplus complex	Adult	M	Non-Engorged	1
2023-03-23	K.S. Farm	Traeng Trayueng	Kampong Speu	11.245	104.124	Cow10	2 years	Adult	F	Legs	Rhipicephalus microplus complex	Adult	F	Engorged	2
2023-03-23	K.S. Farm	Traeng Trayueng	Kampong Speu	11.245	104.124	Cow10	2 years	Adult	F	Legs	Rhipicephalus sp.	Nymph	n/a	Engorged	3
2023-03-23	K.S. Farm	Traeng Trayueng	Kampong Speu	11.245	104.124	Cow10	2 years	Adult	F	Legs	Rhipicephalus sp.	Adult	M	Non-Engorged	2
2023-03-23	K.S. Farm	Traeng Trayueng	Kampong Speu	11.245	104.124	Cow10	2 years	Adult	F	Tail	Rhipicephalus microplus complex	Adult	M	Non-Engorged	3
2023-03-23	K.S. Farm	Traeng Trayueng	Kampong Speu	11.245	104.124	Cow10	2 years	Adult	F	Tail	Rhipicephalus microplus complex	Adult	F	Engorged	3
2023-03-23	K.S. Farm	Traeng Trayueng	Kampong Speu	11.245	104.124	Cow10	2 years	Adult	F	Tail	Rhipicephalus microplus complex	Adult	M	Non-Engorged	2
2023-03-23	K.S. Farm	Traeng Trayueng	Kampong Speu	11.245	104.124	Cow10	2 years	Adult	F	Tail	Rhipicephalus sp.	Nymph	n/a	Engorged	4
2023-03-23	K.S. Farm	Traeng Trayueng	Kampong Speu	11.245	104.124	Cow10	2 years	Adult	F	Tail	Rhipicephalus sp.	Adult	M	Non-Engorged	1
2023-03-23	K.S. Farm	Traeng Trayueng	Kampong Speu	11.245	104.124	Cow10	2 years	Adult	F	Neck	Rhipicephalus microplus complex	Adult	F	Engorged	10
2023-03-23	K.S. Farm	Traeng Trayueng	Kampong Speu	11.245	104.124	Cow10	2 years	Adult	F	Neck	Rhipicephalus microplus complex	Adult	M	Non-Engorged	1
2023-03-23	K.S. Farm	Traeng Trayueng	Kampong Speu	11.245	104.124	Cow10	2 years	Adult	F	Neck	Rhipicephalus microplus complex	Adult	F	Engorged	7
2023-03-23	K.S. Farm	Traeng Trayueng	Kampong Speu	11.245	104.124	Cow10	2 years	Adult	F	Neck	Rhipicephalus microplus complex	Adult	M	Non-Engorged	1
2023-03-23	K.S. Farm	Traeng Trayueng	Kampong Speu	11.245	104.124	Cow10	2 years	Adult	F	Neck	Rhipicephalus microplus complex	Adult	F	Engorged	3
2023-03-23	K.S. Farm	Traeng Trayueng	Kampong Speu	11.245	104.124	Cow10	2 years	Adult	F	Neck	Rhipicephalus sp.	Nymph	n/a	Engorged	1
2023-03-23	K.S. Farm	Traeng Trayueng	Kampong Speu	11.245	104.124	Cow5	3 years	Adult	F	Neck	Rhipicephalus microplus complex	Adult	M	Non-Engorged	3
2023-03-23	K.S. Farm	Traeng Trayueng	Kampong Speu	11.245	104.124	Cow5	3 years	Adult	F	Neck	Rhipicephalus microplus complex	Adult	F	Engorged	2
2023-03-23	K.S. Farm	Traeng Trayueng	Kampong Speu	11.245	104.124	Cow5	3 years	Adult	F	Neck	Rhipicephalus microplus complex	Adult	M	Non-Engorged	5
2023-03-23	K.S. Farm	Traeng Trayueng	Kampong Speu	11.245	104.124	Cow5	3 years	Adult	F	Neck	Rhipicephalus microplus complex	Adult	F	Engorged	6
2023-03-23	K.S. Farm	Traeng Trayueng	Kampong Speu	11.245	104.124	Cow5	3 years	Adult	F	Neck	Rhipicephalus sp.	Nymph	n/a	Engorged	4
2023-03-23	K.S. Farm	Traeng Trayueng	Kampong Speu	11.245	104.124	Cow5	3 years	Adult	F	Neck	Rhipicephalus sp.	Adult	F	Engorged	1
2023-03-23	K.S. Farm	Traeng Trayueng	Kampong Speu	11.245	104.124	Cow5	3 years	Adult	F	Abdomen	Rhipicephalus microplus complex	Adult	F	Engorged	6
2023-03-23	K.S. Farm	Traeng Trayueng	Kampong Speu	11.245	104.124	Cow5	3 years	Adult	F	Abdomen	Rhipicephalus microplus complex	Adult	F	Engorged	1
2023-03-23	K.S. Farm	Traeng Trayueng	Kampong Speu	11.245	104.124	Cow5	3 years	Adult	F	Abdomen	Rhipicephalus microplus complex	Adult	M	Non-Engorged	3
2023-03-23	K.S. Farm	Traeng Trayueng	Kampong Speu	11.245	104.124	Cow5	3 years	Adult	F	Legs	Rhipicephalus microplus complex	Adult	F	Engorged	10
2023-03-23	K.S. Farm	Traeng Trayueng	Kampong Speu	11.245	104.124	Cow5	3 years	Adult	F	Legs	Rhipicephalus microplus complex	Adult	M	Non-Engorged	11
2023-03-23	K.S. Farm	Traeng Trayueng	Kampong Speu	11.245	104.124	Cow5	3 years	Adult	F	Legs	Rhipicephalus microplus complex	Adult	F	Engorged	5
2023-03-23	K.S. Farm	Traeng Trayueng	Kampong Speu	11.245	104.124	Cow5	3 years	Adult	F	Legs	Rhipicephalus sp.	Nymph	n/a	Engorged	4
2023-03-23	K.S. Farm	Traeng Trayueng	Kampong Speu	11.245	104.124	Cow5	3 years	Adult	F	Legs	Rhipicephalus sp.	Adult	F	Engorged	1
2023-03-23	K.S. Farm	Traeng Trayueng	Kampong Speu	11.245	104.124	Cow5	3 years	Adult	F	Back	Rhipicephalus microplus complex	Adult	F	Engorged	9
2023-03-23	K.S. Farm	Traeng Trayueng	Kampong Speu	11.245	104.124	Cow5	3 years	Adult	F	Back	Rhipicephalus microplus complex	Adult	M	Non-Engorged	6
2023-03-23	K.S. Farm	Traeng Trayueng	Kampong Speu	11.245	104.124	Cow5	3 years	Adult	F	Back	Rhipicephalus sp.	Nymph	n/a	Engorged	1
2023-03-23	K.S. Farm	Traeng Trayueng	Kampong Speu	11.245	104.124	Cow5	3 years	Adult	F	Ear	Rhipicephalus microplus complex	Adult	M	Non-Engorged	3
2023-03-23	K.S. Farm	Traeng Trayueng	Kampong Speu	11.245	104.124	Cow5	3 years	Adult	F	Ear	Rhipicephalus microplus complex	Adult	F	Engorged	4
2023-03-23	K.S. Farm	Traeng Trayueng	Kampong Speu	11.245	104.124	Cow5	3 years	Adult	F	Ear	Rhipicephalus sp.	Nymph	n/a	Engorged	1
2023-03-23	K.S. Farm	Traeng Trayueng	Kampong Speu	11.245	104.124	Cow5	3 years	Adult	F	Tail	Rhipicephalus microplus complex	Adult	M	Non-Engorged	3
2023-03-23	K.S. Farm	Traeng Trayueng	Kampong Speu	11.245	104.124	Cow5	3 years	Adult	F	Tail	Rhipicephalus microplus complex	Adult	F	Engorged	2
2023-03-23	K.S. Farm	Traeng Trayueng	Kampong Speu	11.245	104.124	Cow5	3 years	Adult	F	Tail	Rhipicephalus microplus complex	Adult	F	Engorged	6
2023-03-23	K.S. Farm	Traeng Trayueng	Kampong Speu	11.245	104.124	Cow5	3 years	Adult	F	Tail	Rhipicephalus microplus complex	Adult	M	Non-Engorged	5
2023-03-23	K.S. Farm	Traeng Trayueng	Kampong Speu	11.245	104.124	Cow5	3 years	Adult	F	Tail	Rhipicephalus sp.	Nymph	n/a	Engorged	3
2023-03-23	K.S. Farm	Traeng Trayueng	Kampong Speu	11.245	104.124	Cow8	3 years	Adult	F	Tail	Rhipicephalus microplus complex	Adult	M	Non-Engorged	1
2023-03-23	K.S. Farm	Traeng Trayueng	Kampong Speu	11.245	104.124	Cow8	3 years	Adult	F	Tail	Rhipicephalus microplus complex	Adult	F	Engorged	2
2023-03-23	K.S. Farm	Traeng Trayueng	Kampong Speu	11.245	104.124	Cow8	3 years	Adult	F	Abdomen	Rhipicephalus microplus complex	Adult	F	Engorged	7
2023-03-23	K.S. Farm	Traeng Trayueng	Kampong Speu	11.245	104.124	Cow8	3 years	Adult	F	Abdomen	Rhipicephalus microplus complex	Adult	F	Engorged	2
2023-03-23	K.S. Farm	Traeng Trayueng	Kampong Speu	11.245	104.124	Cow8	3 years	Adult	F	Ear	Rhipicephalus microplus complex	Adult	F	Engorged	8
2023-03-23	K.S. Farm	Traeng Trayueng	Kampong Speu	11.245	104.124	Cow8	3 years	Adult	F	Ear	Rhipicephalus microplus complex	Adult	M	Non-Engorged	11
2023-03-23	K.S. Farm	Traeng Trayueng	Kampong Speu	11.245	104.124	Cow8	3 years	Adult	F	Ear	Rhipicephalus microplus complex	Adult	F	Engorged	4
2023-03-23	K.S. Farm	Traeng Trayueng	Kampong Speu	11.245	104.124	Cow8	3 years	Adult	F	Ear	Rhipicephalus sp.	Nymph	n/a	Engorged	4
2023-03-23	K.S. Farm	Traeng Trayueng	Kampong Speu	11.245	104.124	Cow8	3 years	Adult	F	Neck	Rhipicephalus microplus complex	Adult	F	Engorged	13
2023-03-23	K.S. Farm	Traeng Trayueng	Kampong Speu	11.245	104.124	Cow8	3 years	Adult	F	Neck	Rhipicephalus microplus complex	Adult	M	Non-Engorged	10
2023-03-23	K.S. Farm	Traeng Trayueng	Kampong Speu	11.245	104.124	Cow8	3 years	Adult	F	Neck	Rhipicephalus microplus complex	Adult	M	Non-Engorged	5
2023-03-23	K.S. Farm	Traeng Trayueng	Kampong Speu	11.245	104.124	Cow8	3 years	Adult	F	Neck	Rhipicephalus microplus complex	Adult	F	Engorged	1
2023-03-23	K.S. Farm	Traeng Trayueng	Kampong Speu	11.245	104.124	Cow8	3 years	Adult	F	Neck	Rhipicephalus sp.	Nymph	n/a	Engorged	8
2023-03-23	K.S. Farm	Traeng Trayueng	Kampong Speu	11.245	104.124	Cow8	3 years	Adult	F	Neck	Rhipicephalus sp.	Adult	M	Non-Engorged	1
2023-03-23	K.S. Farm	Traeng Trayueng	Kampong Speu	11.245	104.124	Cow8	3 years	Adult	F	Legs	Rhipicephalus microplus complex	Adult	F	Engorged	5
2023-03-23	K.S. Farm	Traeng Trayueng	Kampong Speu	11.245	104.124	Cow8	3 years	Adult	F	Legs	Rhipicephalus microplus complex	Adult	F	Engorged	5
2023-03-23	K.S. Farm	Traeng Trayueng	Kampong Speu	11.245	104.124	Cow8	3 years	Adult	F	Legs	Rhipicephalus microplus complex	Adult	F	Engorged	10
2023-03-23	K.S. Farm	Traeng Trayueng	Kampong Speu	11.245	104.124	Cow8	3 years	Adult	F	Legs	Rhipicephalus microplus complex	Adult	M	Non-Engorged	7
2023-03-23	K.S. Farm	Traeng Trayueng	Kampong Speu	11.245	104.124	Cow8	3 years	Adult	F	Legs	Rhipicephalus microplus complex	Adult	M	Non-Engorged	1
2023-03-23	K.S. Farm	Traeng Trayueng	Kampong Speu	11.245	104.124	Cow8	3 years	Adult	F	Legs	Rhipicephalus microplus complex	Adult	F	Engorged	2
2023-03-23	K.S. Farm	Traeng Trayueng	Kampong Speu	11.245	104.124	Cow8	3 years	Adult	F	Abdomen	Rhipicephalus microplus complex	Adult	F	Engorged	10
2023-03-23	K.S. Farm	Traeng Trayueng	Kampong Speu	11.245	104.124	Cow8	3 years	Adult	F	Abdomen	Rhipicephalus microplus complex	Adult	F	Engorged	10
2023-03-23	K.S. Farm	Traeng Trayueng	Kampong Speu	11.245	104.124	Cow8	3 years	Adult	F	Abdomen	Rhipicephalus microplus complex	Adult	F	Engorged	10
2023-03-23	K.S. Farm	Traeng Trayueng	Kampong Speu	11.245	104.124	Cow8	3 years	Adult	F	Abdomen	Rhipicephalus microplus complex	Adult	M	Non-Engorged	3
2023-03-23	K.S. Farm	Traeng Trayueng	Kampong Speu	11.245	104.124	Cow8	3 years	Adult	F	Abdomen	Rhipicephalus microplus complex	Adult	M	Non-Engorged	1
2023-03-23	K.S. Farm	Traeng Trayueng	Kampong Speu	11.245	104.124	Cow8	3 years	Adult	F	Abdomen	Rhipicephalus microplus complex	Adult	F	Engorged	2
2023-03-23	K.S. Farm	Traeng Trayueng	Kampong Speu	11.245	104.124	Cow8	3 years	Adult	F	Abdomen	Rhipicephalus sp.	Adult	M	Non-Engorged	1
2023-03-23	K.S. Farm	Traeng Trayueng	Kampong Speu	11.245	104.124	Cow8	3 years	Adult	F	Back	Rhipicephalus microplus complex	Adult	M	Non-Engorged	4
2023-03-23	K.S. Farm	Traeng Trayueng	Kampong Speu	11.245	104.124	Cow8	3 years	Adult	F	Back	Rhipicephalus microplus complex	Adult	F	Engorged	3
2023-03-23	K.S. Farm	Traeng Trayueng	Kampong Speu	11.245	104.124	Cow8	3 years	Adult	F	Back	Rhipicephalus microplus complex	Adult	F	Engorged	5
2023-03-23	K.S. Farm	Traeng Trayueng	Kampong Speu	11.245	104.124	Cow8	3 years	Adult	F	Back	Rhipicephalus microplus complex	Adult	M	Non-Engorged	2
2023-03-23	K.S. Farm	Traeng Trayueng	Kampong Speu	11.245	104.124	Cow8	3 years	Adult	F	Back	Rhipicephalus sp.	Nymph	n/a	Engorged	5
2023-03-23	K.S. Farm	Traeng Trayueng	Kampong Speu	11.245	104.124	Cow4	3 years	Adult	F	Head	Rhipicephalus microplus complex	Adult	M	Non-Engorged	3
2023-03-23	K.S. Farm	Traeng Trayueng	Kampong Speu	11.245	104.124	Cow4	3 years	Adult	F	Head	Rhipicephalus microplus complex	Adult	M	Non-Engorged	3
2023-03-23	K.S. Farm	Traeng Trayueng	Kampong Speu	11.245	104.124	Cow4	3 years	Adult	F	Head	Rhipicephalus microplus complex	Adult	F	Engorged	5
2023-03-23	K.S. Farm	Traeng Trayueng	Kampong Speu	11.245	104.124	Cow4	3 years	Adult	F	Back	Rhipicephalus microplus complex	Adult	F	Engorged	12
2023-03-23	K.S. Farm	Traeng Trayueng	Kampong Speu	11.245	104.124	Cow4	3 years	Adult	F	Back	Rhipicephalus microplus complex	Adult	M	Non-Engorged	7
2023-03-23	K.S. Farm	Traeng Trayueng	Kampong Speu	11.245	104.124	Cow4	3 years	Adult	F	Legs	Rhipicephalus microplus complex	Adult	M	Non-Engorged	26
2023-03-23	K.S. Farm	Traeng Trayueng	Kampong Speu	11.245	104.124	Cow4	3 years	Adult	F	Legs	Rhipicephalus microplus complex	Adult	F	Engorged	25
2023-03-23	K.S. Farm	Traeng Trayueng	Kampong Speu	11.245	104.124	Cow4	3 years	Adult	F	Legs	Rhipicephalus microplus complex	Adult	F	Engorged	4
2023-03-23	K.S. Farm	Traeng Trayueng	Kampong Speu	11.245	104.124	Cow4	3 years	Adult	F	Legs	Rhipicephalus microplus complex	Adult	M	Non-Engorged	5
2023-03-23	K.S. Farm	Traeng Trayueng	Kampong Speu	11.245	104.124	Cow4	3 years	Adult	F	Legs	Rhipicephalus sp.	Nymph	n/a	Engorged	4
2023-03-23	K.S. Farm	Traeng Trayueng	Kampong Speu	11.245	104.124	Cow4	3 years	Adult	F	Legs	Rhipicephalus sp.	Adult	M	Non-Engorged	1
2023-03-23	K.S. Farm	Traeng Trayueng	Kampong Speu	11.245	104.124	Cow4	3 years	Adult	F	Legs	Rhipicephalus microplus complex	Adult	M	Non-Engorged	1
2023-03-23	K.S. Farm	Traeng Trayueng	Kampong Speu	11.245	104.124	Cow4	3 years	Adult	F	Tail	Rhipicephalus microplus complex	Adult	F	Engorged	1
2023-03-23	K.S. Farm	Traeng Trayueng	Kampong Speu	11.245	104.124	Cow4	3 years	Adult	F	Tail	Rhipicephalus microplus complex	Adult	F	Engorged	1
2023-03-23	K.S. Farm	Traeng Trayueng	Kampong Speu	11.245	104.124	Cow4	3 years	Adult	F	Tail	Rhipicephalus microplus complex	Adult	M	Non-Engorged	1
2023-03-23	K.S. Farm	Traeng Trayueng	Kampong Speu	11.245	104.124	Cow4	3 years	Adult	F	Tail	Rhipicephalus sp.	Nymph	n/a	Engorged	1
2023-03-23	K.S. Farm	Traeng Trayueng	Kampong Speu	11.245	104.124	Cow4	3 years	Adult	F	Tail	Rhipicephalus microplus complex	Adult	M	Non-Engorged	3
2023-03-23	K.S. Farm	Traeng Trayueng	Kampong Speu	11.245	104.124	Cow4	3 years	Adult	F	Tail	Rhipicephalus microplus complex	Adult	F	Engorged	13
2023-03-23	K.S. Farm	Traeng Trayueng	Kampong Speu	11.245	104.124	Cow4	3 years	Adult	F	Ear	Rhipicephalus microplus complex	Adult	F	Engorged	4
2023-03-23	K.S. Farm	Traeng Trayueng	Kampong Speu	11.245	104.124	Cow4	3 years	Adult	F	Ear	Rhipicephalus microplus complex	Adult	M	Non-Engorged	2
2023-03-23	K.S. Farm	Traeng Trayueng	Kampong Speu	11.245	104.124	Cow4	3 years	Adult	F	Ear	Rhipicephalus microplus complex	Adult	M	Non-Engorged	3
2023-03-23	K.S. Farm	Traeng Trayueng	Kampong Speu	11.245	104.124	Cow4	3 years	Adult	F	Ear	Rhipicephalus microplus complex	Adult	F	Engorged	6
2023-03-23	K.S. Farm	Traeng Trayueng	Kampong Speu	11.245	104.124	Cow4	3 years	Adult	F	Ear	Rhipicephalus sp.	Nymph	n/a	Engorged	4
2023-03-23	K.S. Farm	Traeng Trayueng	Kampong Speu	11.245	104.124	Cow4	3 years	Adult	F	Abdomen	Rhipicephalus microplus complex	Adult	M	Non-Engorged	5
2023-03-23	K.S. Farm	Traeng Trayueng	Kampong Speu	11.245	104.124	Cow4	3 years	Adult	F	Abdomen	Rhipicephalus microplus complex	Adult	F	Engorged	7
2023-03-23	K.S. Farm	Traeng Trayueng	Kampong Speu	11.245	104.124	Cow4	3 years	Adult	F	Abdomen	Rhipicephalus sp.	Nymph	n/a	Engorged	1
2023-03-23	K.S. Farm	Traeng Trayueng	Kampong Speu	11.245	104.124	Cow6	4 years	Adult	F	Abdomen	Rhipicephalus microplus complex	Adult	F	Engorged	7
2023-03-23	K.S. Farm	Traeng Trayueng	Kampong Speu	11.245	104.124	Cow6	4 years	Adult	F	Abdomen	Rhipicephalus microplus complex	Adult	M	Non-Engorged	2
2023-03-23	K.S. Farm	Traeng Trayueng	Kampong Speu	11.245	104.124	Cow6	4 years	Adult	F	Abdomen	Rhipicephalus microplus complex	Adult	M	Non-Engorged	3
2023-03-23	K.S. Farm	Traeng Trayueng	Kampong Speu	11.245	104.124	Cow6	4 years	Adult	F	Abdomen	Rhipicephalus sp.	Nymph	n/a	Engorged	1
2023-03-23	K.S. Farm	Traeng Trayueng	Kampong Speu	11.245	104.124	Cow6	4 years	Adult	F	Tail	Rhipicephalus microplus complex	Adult	M	Non-Engorged	5
2023-03-23	K.S. Farm	Traeng Trayueng	Kampong Speu	11.245	104.124	Cow6	4 years	Adult	F	Tail	Rhipicephalus microplus complex	Adult	F	Engorged	9
2023-03-23	K.S. Farm	Traeng Trayueng	Kampong Speu	11.245	104.124	Cow6	4 years	Adult	F	Tail	Rhipicephalus microplus complex	Adult	F	Engorged	2
2023-03-23	K.S. Farm	Traeng Trayueng	Kampong Speu	11.245	104.124	Cow6	4 years	Adult	F	Tail	Rhipicephalus microplus complex	Adult	M	Non-Engorged	1
2023-03-23	K.S. Farm	Traeng Trayueng	Kampong Speu	11.245	104.124	Cow6	4 years	Adult	F	Legs	Rhipicephalus microplus complex	Adult	M	Non-Engorged	5
2023-03-23	K.S. Farm	Traeng Trayueng	Kampong Speu	11.245	104.124	Cow6	4 years	Adult	F	Legs	Rhipicephalus microplus complex	Adult	F	Engorged	17
2023-03-23	K.S. Farm	Traeng Trayueng	Kampong Speu	11.245	104.124	Cow6	4 years	Adult	F	Legs	Rhipicephalus microplus complex	Adult	F	Engorged	2
2023-03-23	K.S. Farm	Traeng Trayueng	Kampong Speu	11.245	104.124	Cow6	4 years	Adult	F	Legs	Rhipicephalus sp.	Nymph	n/a	Engorged	1
2023-03-23	K.S. Farm	Traeng Trayueng	Kampong Speu	11.245	104.124	Cow6	4 years	Adult	F	Ear	Rhipicephalus microplus complex	Adult	F	Engorged	3
2023-03-23	K.S. Farm	Traeng Trayueng	Kampong Speu	11.245	104.124	Cow6	4 years	Adult	F	Ear	Rhipicephalus microplus complex	Adult	M	Non-Engorged	9
2023-03-23	K.S. Farm	Traeng Trayueng	Kampong Speu	11.245	104.124	Cow6	4 years	Adult	F	Ear	Rhipicephalus microplus complex	Adult	M	Non-Engorged	1
2023-03-23	K.S. Farm	Traeng Trayueng	Kampong Speu	11.245	104.124	Cow6	4 years	Adult	F	Ear	Rhipicephalus microplus complex	Adult	F	Engorged	2
2023-03-23	K.S. Farm	Traeng Trayueng	Kampong Speu	11.245	104.124	Cow6	4 years	Adult	F	Ear	Rhipicephalus sp.	Nymph	n/a	Engorged	2
2023-03-23	K.S. Farm	Traeng Trayueng	Kampong Speu	11.245	104.124	Cow6	4 years	Adult	F	Back	Rhipicephalus microplus complex	Adult	M	Non-Engorged	3
2023-03-23	K.S. Farm	Traeng Trayueng	Kampong Speu	11.245	104.124	Cow6	4 years	Adult	F	Back	Rhipicephalus microplus complex	Adult	F	Engorged	1
2023-03-23	K.S. Farm	Traeng Trayueng	Kampong Speu	11.245	104.124	Cow6	4 years	Adult	F	Back	Rhipicephalus microplus complex	Adult	F	Engorged	2
2023-03-23	K.S. Farm	Traeng Trayueng	Kampong Speu	11.245	104.124	Cow6	4 years	Adult	F	Back	Rhipicephalus microplus complex	Adult	M	Non-Engorged	1
2023-03-23	K.S. Farm	Traeng Trayueng	Kampong Speu	11.245	104.124	Cow6	4 years	Adult	F	Back	Rhipicephalus sp.	Nymph	n/a	Engorged	1
2023-03-23	K.S. Farm	Traeng Trayueng	Kampong Speu	11.245	104.124	Cow6	4 years	Adult	F	Neck	Rhipicephalus microplus complex	Adult	M	Non-Engorged	2
2023-03-23	K.S. Farm	Traeng Trayueng	Kampong Speu	11.245	104.124	Cow6	4 years	Adult	F	Neck	Rhipicephalus microplus complex	Adult	F	Engorged	3
2023-03-23	K.S. Farm	Traeng Trayueng	Kampong Speu	11.245	104.124	Cow6	4 years	Adult	F	Neck	Rhipicephalus microplus complex	Adult	M	Non-Engorged	3
2023-03-23	K.S. Farm	Traeng Trayueng	Kampong Speu	11.245	104.124	Cow6	4 years	Adult	F	Neck	Rhipicephalus sp.	Nymph	n/a	Engorged	3
2023-03-23	K.S. Farm	Traeng Trayueng	Kampong Speu	11.245	104.124	Cow3	4 years	Adult	F	Ear	Rhipicephalus haemaphysaloides	Adult	M	Non-Engorged	1
2023-03-23	K.S. Farm	Traeng Trayueng	Kampong Speu	11.245	104.124	Cow3	4 years	Adult	F	Ear	Rhipicephalus haemaphysaloides	Adult	F	Engorged	1
2023-03-23	K.S. Farm	Traeng Trayueng	Kampong Speu	11.245	104.124	Cow3	4 years	Adult	F	Ear	Rhipicephalus microplus complex	Adult	F	Engorged	1
2023-03-23	K.S. Farm	Traeng Trayueng	Kampong Speu	11.245	104.124	Cow3	4 years	Adult	F	Ear	Rhipicephalus microplus complex	Adult	M	Non-Engorged	1
2023-03-23	K.S. Farm	Traeng Trayueng	Kampong Speu	11.245	104.124	Cow3	4 years	Adult	F	Ear	Rhipicephalus microplus complex	Adult	M	Non-Engorged	2
2023-03-23	K.S. Farm	Traeng Trayueng	Kampong Speu	11.245	104.124	Cow3	4 years	Adult	F	Head	Rhipicephalus microplus complex	Adult	F	Engorged	2
2023-03-23	K.S. Farm	Traeng Trayueng	Kampong Speu	11.245	104.124	Cow3	4 years	Adult	F	Head	Rhipicephalus microplus complex	Adult	M	Non-Engorged	5
2023-03-23	K.S. Farm	Traeng Trayueng	Kampong Speu	11.245	104.124	Cow3	4 years	Adult	F	Head	Rhipicephalus sp.	Nymph	n/a	Engorged	2
2023-03-23	K.S. Farm	Traeng Trayueng	Kampong Speu	11.245	104.124	Cow3	4 years	Adult	F	Abdomen	Rhipicephalus microplus complex	Adult	M	Non-Engorged	2
2023-03-23	K.S. Farm	Traeng Trayueng	Kampong Speu	11.245	104.124	Cow3	4 years	Adult	F	Abdomen	Rhipicephalus microplus complex	Adult	F	Engorged	4
2023-03-23	K.S. Farm	Traeng Trayueng	Kampong Speu	11.245	104.124	Cow3	4 years	Adult	F	Abdomen	Rhipicephalus microplus complex	Adult	F	Engorged	2
2023-03-23	K.S. Farm	Traeng Trayueng	Kampong Speu	11.245	104.124	Cow3	4 years	Adult	F	Abdomen	Rhipicephalus microplus complex	Adult	M	Non-Engorged	1
2023-03-23	K.S. Farm	Traeng Trayueng	Kampong Speu	11.245	104.124	Cow3	4 years	Adult	F	Abdomen	Rhipicephalus sp.	Nymph	n/a	Engorged	1
2023-03-23	K.S. Farm	Traeng Trayueng	Kampong Speu	11.245	104.124	Cow3	4 years	Adult	F	Legs	Rhipicephalus microplus complex	Adult	M	Non-Engorged	5
2023-03-23	K.S. Farm	Traeng Trayueng	Kampong Speu	11.245	104.124	Cow3	4 years	Adult	F	Legs	Rhipicephalus microplus complex	Adult	F	Engorged	14
2023-03-23	K.S. Farm	Traeng Trayueng	Kampong Speu	11.245	104.124	Cow3	4 years	Adult	F	Legs	Rhipicephalus microplus complex	Adult	F	Engorged	5
2023-03-23	K.S. Farm	Traeng Trayueng	Kampong Speu	11.245	104.124	Cow3	4 years	Adult	F	Legs	Rhipicephalus microplus complex	Adult	M	Non-Engorged	7
2023-03-23	K.S. Farm	Traeng Trayueng	Kampong Speu	11.245	104.124	Cow3	4 years	Adult	F	Legs	Rhipicephalus sp.	Nymph	n/a	Engorged	2
2023-03-23	K.S. Farm	Traeng Trayueng	Kampong Speu	11.245	104.124	Cow3	4 years	Adult	F	Back	Rhipicephalus microplus complex	Adult	F	Engorged	6
2023-03-23	K.S. Farm	Traeng Trayueng	Kampong Speu	11.245	104.124	Cow3	4 years	Adult	F	Back	Rhipicephalus microplus complex	Adult	F	Engorged	2
2023-03-23	K.S. Farm	Traeng Trayueng	Kampong Speu	11.245	104.124	Cow3	4 years	Adult	F	Back	Rhipicephalus microplus complex	Adult	M	Non-Engorged	2
2023-03-23	K.S. Farm	Traeng Trayueng	Kampong Speu	11.245	104.124	Cow3	4 years	Adult	F	Tail	Rhipicephalus microplus complex	Adult	M	Non-Engorged	1
2023-03-23	K.S. Farm	Traeng Trayueng	Kampong Speu	11.245	104.124	Cow3	4 years	Adult	F	Tail	Rhipicephalus microplus complex	Adult	F	Engorged	7
2023-03-23	K.S. Farm	Traeng Trayueng	Kampong Speu	11.245	104.124	Cow3	4 years	Adult	F	Tail	Rhipicephalus microplus complex	Adult	F	Engorged	1
2023-03-23	K.S. Farm	Traeng Trayueng	Kampong Speu	11.245	104.124	Cow3	4 years	Adult	F	Tail	Rhipicephalus microplus complex	Adult	M	Non-Engorged	4
2023-03-23	K.S. Farm	Traeng Trayueng	Kampong Speu	11.245	104.124	Cow3	4 years	Adult	F	Tail	Rhipicephalus sp.	Nymph	n/a	Engorged	1
2023-03-23	K.S. Farm	Traeng Trayueng	Kampong Speu	11.245	104.124	Cow3	4 years	Adult	F	Tail	Rhipicephalus microplus complex	Adult	M	Non-Engorged	3
2023-03-23	K.S. Farm	Traeng Trayueng	Kampong Speu	11.245	104.124	Cow3	4 years	Adult	F	Neck	Rhipicephalus microplus complex	Adult	F	Engorged	7
2023-03-23	K.S. Farm	Traeng Trayueng	Kampong Speu	11.245	104.124	Cow3	4 years	Adult	F	Neck	Rhipicephalus microplus complex	Adult	F	Engorged	1
2023-03-23	K.S. Farm	Traeng Trayueng	Kampong Speu	11.245	104.124	Cow3	4 years	Adult	F	Neck	Rhipicephalus microplus complex	Adult	M	Non-Engorged	6
2023-03-23	K.S. Farm	Traeng Trayueng	Kampong Speu	11.245	104.124	Cow3	4 years	Adult	F	Neck	Rhipicephalus sp.	Nymph	n/a	Engorged	10
2023-05-17	Tamao Farm	Kandoeng	Takeo	11.2963	104.824	Cow8	5 years	Adult	F	Neck	Rhipicephalus sp.	Nymph	n/a	Engorged	1
2023-05-17	Tamao Farm	Kandoeng	Takeo	11.2963	104.824	Cow8	5 years	Adult	F	Legs	Rhipicephalus microplus complex	Adult	M	Non-Engorged	1
2023-05-17	Tamao Farm	Kandoeng	Takeo	11.2963	104.824	Cow8	5 years	Adult	F	Legs	Rhipicephalus microplus complex	Adult	M	Non-Engorged	3
2023-05-17	Tamao Farm	Kandoeng	Takeo	11.2963	104.824	Cow8	5 years	Adult	F	Legs	Rhipicephalus microplus complex	Adult	F	Engorged	3
2023-05-17	Tamao Farm	Kandoeng	Takeo	11.2963	104.824	Cow8	5 years	Adult	F	Legs	Rhipicephalus microplus complex	Adult	F	Engorged	1
2023-05-17	Tamao Farm	Kandoeng	Takeo	11.2963	104.824	Cow8	5 years	Adult	F	Legs	Rhipicephalus microplus complex	Adult	M	Non-Engorged	1
2023-05-17	Tamao Farm	Kandoeng	Takeo	11.2963	104.824	Cow8	5 years	Adult	F	Legs	Rhipicephalus sp.	Nymph	n/a	Engorged	4
2023-05-17	Tamao Farm	Kandoeng	Takeo	11.2963	104.824	Cow8	5 years	Adult	F	Head	Rhipicephalus microplus complex	Adult	M	Non-Engorged	1
2023-05-17	Tamao Farm	Kandoeng	Takeo	11.2963	104.824	Cow8	5 years	Adult	F	Head	Rhipicephalus microplus complex	Adult	F	Engorged	1
2023-05-17	Tamao Farm	Kandoeng	Takeo	11.2963	104.824	Cow8	5 years	Adult	F	Head	Rhipicephalus sp.	Nymph	n/a	Engorged	1
2023-05-17	Tamao Farm	Kandoeng	Takeo	11.2963	104.824	Cow8	5 years	Adult	F	Tail	Rhipicephalus microplus complex	Adult	M	Non-Engorged	1
2023-05-17	Tamao Farm	Kandoeng	Takeo	11.2963	104.824	Cow8	5 years	Adult	F	Abdomen	Rhipicephalus microplus complex	Adult	F	Engorged	1
2023-05-17	Tamao Farm	Kandoeng	Takeo	11.2963	104.824	Cow8	5 years	Adult	F	Abdomen	Rhipicephalus microplus complex	Adult	F	Engorged	3
2023-05-17	Tamao Farm	Kandoeng	Takeo	11.2963	104.824	Cow8	5 years	Adult	F	Abdomen	Rhipicephalus microplus complex	Adult	M	Non-Engorged	2
2023-05-17	Tamao Farm	Kandoeng	Takeo	11.2963	104.824	Cow8	5 years	Adult	F	Abdomen	Rhipicephalus sp.	Nymph	n/a	Engorged	1
2023-05-17	Tamao Farm	Kandoeng	Takeo	11.2963	104.824	Cow10	2.5 years	Adult	F	Legs	Rhipicephalus microplus complex	Adult	F	Engorged	9
2023-05-17	Tamao Farm	Kandoeng	Takeo	11.2963	104.824	Cow10	2.5 years	Adult	F	Legs	Rhipicephalus microplus complex	Adult	M	Non-Engorged	3
2023-05-17	Tamao Farm	Kandoeng	Takeo	11.2963	104.824	Cow10	2.5 years	Adult	F	Abdomen	Rhipicephalus microplus complex	Adult	M	Non-Engorged	1
2023-05-17	Tamao Farm	Kandoeng	Takeo	11.2963	104.824	Cow10	2.5 years	Adult	F	Abdomen	Rhipicephalus microplus complex	Adult	F	Engorged	1
2023-05-17	Tamao Farm	Kandoeng	Takeo	11.2963	104.824	Cow10	2.5 years	Adult	F	Abdomen	Rhipicephalus microplus complex	Adult	F	Engorged	5
2023-05-17	Tamao Farm	Kandoeng	Takeo	11.2963	104.824	Cow10	2.5 years	Adult	F	Abdomen	Rhipicephalus microplus complex	Adult	M	Non-Engorged	1
2023-05-17	Tamao Farm	Kandoeng	Takeo	11.2963	104.824	Cow10	2.5 years	Adult	F	Neck	Rhipicephalus microplus complex	Adult	M	Non-Engorged	1
2023-05-17	Tamao Farm	Kandoeng	Takeo	11.2963	104.824	Cow10	2.5 years	Adult	F	Neck	Rhipicephalus microplus complex	Adult	F	Engorged	1
2023-05-17	Tamao Farm	Kandoeng	Takeo	11.2963	104.824	Cow10	2.5 years	Adult	F	Neck	Rhipicephalus microplus complex	Adult	F	Engorged	2
2023-05-17	Tamao Farm	Kandoeng	Takeo	11.2963	104.824	Cow10	2.5 years	Adult	F	Neck	Rhipicephalus sp.	Nymph	n/a	Engorged	2
2023-05-17	Tamao Farm	Kandoeng	Takeo	11.2963	104.824	Cow10	2.5 years	Adult	F	Ear	Rhipicephalus microplus complex	Adult	F	Engorged	4
2023-05-17	Tamao Farm	Kandoeng	Takeo	11.2963	104.824	Cow10	2.5 years	Adult	F	Ear	Rhipicephalus microplus complex	Adult	M	Non-Engorged	2
2023-05-17	Tamao Farm	Kandoeng	Takeo	11.2963	104.824	Cow9	4 years	Adult	F	Legs	Rhipicephalus microplus complex	Adult	M	Non-Engorged	2
2023-05-17	Tamao Farm	Kandoeng	Takeo	11.2963	104.824	Cow9	4 years	Adult	F	Legs	Rhipicephalus microplus complex	Adult	F	Engorged	1
2023-05-17	Tamao Farm	Kandoeng	Takeo	11.2963	104.824	Cow9	4 years	Adult	F	Legs	Rhipicephalus microplus complex	Adult	F	Engorged	2
2023-05-17	Tamao Farm	Kandoeng	Takeo	11.2963	104.824	Cow9	4 years	Adult	F	Legs	Rhipicephalus microplus complex	Adult	M	Non-Engorged	4
2023-05-17	Tamao Farm	Kandoeng	Takeo	11.2963	104.824	Cow9	4 years	Adult	F	Legs	Rhipicephalus sp.	Nymph	n/a	Engorged	3
2023-05-17	Tamao Farm	Kandoeng	Takeo	11.2963	104.824	Cow9	4 years	Adult	F	Back	Rhipicephalus sp.	Nymph	n/a	Engorged	2
2023-05-17	Tamao Farm	Kandoeng	Takeo	11.2963	104.824	Cow9	4 years	Adult	F	Ear	Rhipicephalus microplus complex	Adult	F	Engorged	1
2023-05-17	Tamao Farm	Kandoeng	Takeo	11.2963	104.824	Cow9	4 years	Adult	F	Abdomen	Rhipicephalus microplus complex	Adult	F	Engorged	2
2023-05-17	Tamao Farm	Kandoeng	Takeo	11.2963	104.824	Cow9	4 years	Adult	F	Abdomen	Rhipicephalus microplus complex	Adult	F	Engorged	1
2023-05-17	Tamao Farm	Kandoeng	Takeo	11.2963	104.824	Cow9	4 years	Adult	F	Abdomen	Rhipicephalus microplus complex	Adult	M	Non-Engorged	4
2023-05-17	Tamao Farm	Kandoeng	Takeo	11.2963	104.824	Cow9	4 years	Adult	F	Abdomen	Rhipicephalus sp.	Nymph	n/a	Engorged	2
2023-05-17	Tamao Farm	Kandoeng	Takeo	11.2963	104.824	Cow9	4 years	Adult	F	Ear	Rhipicephalus microplus complex	Adult	F	Engorged	1
2023-05-17	Tamao Farm	Kandoeng	Takeo	11.2963	104.824	Cow9	4 years	Adult	F	Head	Rhipicephalus microplus complex	Adult	M	Non-Engorged	1
2023-05-17	Tamao Farm	Kandoeng	Takeo	11.2963	104.824	Cow9	4 years	Adult	F	Neck	Rhipicephalus microplus complex	Adult	M	Non-Engorged	2
2023-05-17	Tamao Farm	Kandoeng	Takeo	11.2963	104.824	Cow9	4 years	Adult	F	Neck	Rhipicephalus microplus complex	Adult	F	Engorged	3
2023-05-17	Tamao Farm	Kandoeng	Takeo	11.2963	104.824	Cow9	4 years	Adult	F	Neck	Rhipicephalus microplus complex	Adult	M	Non-Engorged	3
2023-05-17	Tamao Farm	Kandoeng	Takeo	11.2963	104.824	Cow9	4 years	Adult	F	Neck	Rhipicephalus sp.	Nymph	n/a	Engorged	5
2023-05-17	Tamao Farm	Kandoeng	Takeo	11.2963	104.824	Cow9	4 years	Adult	F	Neck	Rhipicephalus sp.	Adult	M	Non-Engorged	3
2023-05-17	Tamao Farm	Kandoeng	Takeo	11.2963	104.824	Cow6	6 years	Adult	F	Legs	Rhipicephalus microplus complex	Adult	F	Engorged	4
2023-05-17	Tamao Farm	Kandoeng	Takeo	11.2963	104.824	Cow6	6 years	Adult	F	Abdomen	Rhipicephalus microplus complex	Adult	F	Engorged	5
2023-05-17	Tamao Farm	Kandoeng	Takeo	11.2963	104.824	Cow6	6 years	Adult	F	Abdomen	Rhipicephalus microplus complex	Adult	M	Non-Engorged	4
2023-05-17	Tamao Farm	Kandoeng	Takeo	11.2963	104.824	Cow6	6 years	Adult	F	Abdomen	Rhipicephalus microplus complex	Adult	M	Non-Engorged	1
2023-05-17	Tamao Farm	Kandoeng	Takeo	11.2963	104.824	Cow6	6 years	Adult	F	Neck	Rhipicephalus microplus complex	Adult	M	Non-Engorged	2
2023-05-17	Tamao Farm	Kandoeng	Takeo	11.2963	104.824	Cow6	6 years	Adult	F	Neck	Rhipicephalus microplus complex	Adult	F	Engorged	1
2023-05-17	Tamao Farm	Kandoeng	Takeo	11.2963	104.824	Cow6	6 years	Adult	F	Neck	Rhipicephalus microplus complex	Adult	M	Non-Engorged	1
2023-05-17	Tamao Farm	Kandoeng	Takeo	11.2963	104.824	Cow6	6 years	Adult	F	Neck	Rhipicephalus sp.	Nymph	n/a	Engorged	2
2023-05-17	Tamao Farm	Kandoeng	Takeo	11.2963	104.824	Cow6	6 years	Adult	F	Ear	Rhipicephalus microplus complex	Adult	M	Non-Engorged	1
2023-05-17	Tamao Farm	Kandoeng	Takeo	11.2963	104.824	Cow6	6 years	Adult	F	Ear	Rhipicephalus microplus complex	Adult	F	Engorged	2
2023-05-17	Tamao Farm	Kandoeng	Takeo	11.2963	104.824	Cow6	6 years	Adult	F	Ear	Rhipicephalus microplus complex	Adult	M	Non-Engorged	1
2023-05-17	Tamao Farm	Kandoeng	Takeo	11.2963	104.824	Cow5	3 years	Adult	F	Abdomen	Rhipicephalus microplus complex	Adult	M	Non-Engorged	1
2023-05-17	Tamao Farm	Kandoeng	Takeo	11.2963	104.824	Cow5	3 years	Adult	F	Abdomen	Rhipicephalus microplus complex	Adult	M	Non-Engorged	2
2023-05-17	Tamao Farm	Kandoeng	Takeo	11.2963	104.824	Cow5	3 years	Adult	F	Abdomen	Rhipicephalus microplus complex	Adult	F	Engorged	1
2023-05-17	Tamao Farm	Kandoeng	Takeo	11.2963	104.824	Cow5	3 years	Adult	F	Legs	Rhipicephalus microplus complex	Adult	F	Non-Engorged	1
2023-05-17	Tamao Farm	Kandoeng	Takeo	11.2963	104.824	Cow5	3 years	Adult	F	Ear	Rhipicephalus microplus complex	Adult	M	Non-Engorged	7
2023-05-17	Tamao Farm	Kandoeng	Takeo	11.2963	104.824	Cow5	3 years	Adult	F	Ear	Rhipicephalus microplus complex	Adult	M	Non-Engorged	1
2023-05-17	Tamao Farm	Kandoeng	Takeo	11.2963	104.824	Cow5	3 years	Adult	F	Ear	Rhipicephalus microplus complex	Adult	F	Engorged	1
2023-05-17	Tamao Farm	Kandoeng	Takeo	11.2963	104.824	Cow2	3 years	Adult	F	Abdomen	Rhipicephalus microplus complex	Adult	F	Engorged	1
2023-05-17	Tamao Farm	Kandoeng	Takeo	11.2963	104.824	Cow2	3 years	Adult	F	Abdomen	Rhipicephalus sp.	Nymph	n/a	Engorged	3
2023-05-17	Tamao Farm	Kandoeng	Takeo	11.2963	104.824	Cow2	3 years	Adult	F	Ear	Rhipicephalus microplus complex	Adult	M	Non-Engorged	1
2023-05-17	Tamao Farm	Kandoeng	Takeo	11.2963	104.824	Cow2	3 years	Adult	F	Ear	Rhipicephalus microplus complex	Adult	F	Non-Engorged	1
2023-05-17	Tamao Farm	Kandoeng	Takeo	11.2963	104.824	Cow2	3 years	Adult	F	Ear	Rhipicephalus sp.	Adult	F	Non-Engorged	1
2023-05-17	Tamao Farm	Kandoeng	Takeo	11.2963	104.824	Cow2	3 years	Adult	F	Ear	Rhipicephalus sp.	Nymph	n/a	Engorged	2
2023-05-17	Tamao Farm	Kandoeng	Takeo	11.2963	104.824	Cow2	3 years	Adult	F	Ear	Rhipicephalus sp.	Larva	n/a	Non-Engorged	2
2023-05-17	Tamao Farm	Kandoeng	Takeo	11.2963	104.824	Cow2	3 years	Adult	F	Neck	Rhipicephalus microplus complex	Adult	M	Non-Engorged	2
2023-05-17	Tamao Farm	Kandoeng	Takeo	11.2963	104.824	Cow2	3 years	Adult	F	Neck	Rhipicephalus microplus complex	Adult	F	Engorged	1
2023-05-17	Tamao Farm	Kandoeng	Takeo	11.2963	104.824	Cow2	3 years	Adult	F	Neck	Rhipicephalus sp.	Nymph	n/a	Engorged	13
2023-05-17	Tamao Farm	Kandoeng	Takeo	11.2963	104.824	Cow2	3 years	Adult	F	Legs	Rhipicephalus sp.	Nymph	n/a	Engorged	5
2023-05-17	Tamao Farm	Kandoeng	Takeo	11.2963	104.824	Cow2	3 years	Adult	F	Legs	Rhipicephalus microplus complex	Adult	F	Engorged	3
2023-05-17	Tamao Farm	Kandoeng	Takeo	11.2963	104.824	Cow2	3 years	Adult	F	Tail	Rhipicephalus microplus complex	Adult	F	Engorged	1
2023-05-17	Tamao Farm	Kandoeng	Takeo	11.2963	104.824	Cow2	3 years	Adult	F	Tail	Rhipicephalus microplus complex	Adult	F	Non-Engorged	1
2023-05-17	Tamao Farm	Kandoeng	Takeo	11.2963	104.824	Cow2	3 years	Adult	F	Tail	Rhipicephalus microplus complex	Adult	M	Non-Engorged	2
2023-05-17	Tamao Farm	Kandoeng	Takeo	11.2963	104.824	Cow2	3 years	Adult	F	Tail	Rhipicephalus sp.	Nymph	n/a	Engorged	5
2023-05-17	Tamao Farm	Kandoeng	Takeo	11.2963	104.824	Cow7	4 years	Adult	F	Legs	Rhipicephalus microplus complex	Adult	M	Non-Engorged	1
2023-05-17	Tamao Farm	Kandoeng	Takeo	11.2963	104.824	Cow7	4 years	Adult	F	Legs	Rhipicephalus microplus complex	Adult	M	Non-Engorged	1
2023-05-17	Tamao Farm	Kandoeng	Takeo	11.2963	104.824	Cow7	4 years	Adult	F	Legs	Rhipicephalus microplus complex	Adult	F	Engorged	5
2023-05-17	Tamao Farm	Kandoeng	Takeo	11.2963	104.824	Cow7	4 years	Adult	F	Legs	Rhipicephalus sp.	Nymph	n/a	Engorged	3
2023-05-17	Tamao Farm	Kandoeng	Takeo	11.2963	104.824	Cow7	4 years	Adult	F	Abdomen	Rhipicephalus microplus complex	Adult	F	Engorged	2
2023-05-17	Tamao Farm	Kandoeng	Takeo	11.2963	104.824	Cow7	4 years	Adult	F	Abdomen	Rhipicephalus microplus complex	Adult	F	Engorged	3
2023-05-17	Tamao Farm	Kandoeng	Takeo	11.2963	104.824	Cow7	4 years	Adult	F	Tail	Rhipicephalus microplus complex	Adult	M	Non-Engorged	1
2023-05-17	Tamao Farm	Kandoeng	Takeo	11.2963	104.824	Cow7	4 years	Adult	F	Tail	Rhipicephalus sp.	Nymph	n/a	Engorged	1
2023-05-17	Tamao Farm	Kandoeng	Takeo	11.2963	104.824	Cow7	4 years	Adult	F	Ear	Rhipicephalus microplus complex	Adult	M	Non-Engorged	1
2023-05-17	Tamao Farm	Kandoeng	Takeo	11.2963	104.824	Cow7	4 years	Adult	F	Ear	Rhipicephalus microplus complex	Adult	F	Non-Engorged	1
2023-05-17	Tamao Farm	Kandoeng	Takeo	11.2963	104.824	Cow7	4 years	Adult	F	Ear	Rhipicephalus microplus complex	Adult	F	Engorged	3
2023-05-17	Tamao Farm	Kandoeng	Takeo	11.2963	104.824	Cow7	4 years	Adult	F	Ear	Rhipicephalus sp.	Nymph	n/a	Engorged	6
2023-05-17	Tamao Farm	Kandoeng	Takeo	11.2963	104.824	Cow7	4 years	Adult	F	Neck	Rhipicephalus microplus complex	Adult	M	Non-Engorged	3
2023-05-17	Tamao Farm	Kandoeng	Takeo	11.2963	104.824	Cow7	4 years	Adult	F	Neck	Rhipicephalus microplus complex	Adult	F	Engorged	2
2023-05-17	Tamao Farm	Kandoeng	Takeo	11.2963	104.824	Cow7	4 years	Adult	F	Neck	Rhipicephalus microplus complex	Adult	F	Engorged	1
2023-05-17	Tamao Farm	Kandoeng	Takeo	11.2963	104.824	Cow7	4 years	Adult	F	Neck	Rhipicephalus microplus complex	Adult	M	Non-Engorged	3
2023-05-17	Tamao Farm	Kandoeng	Takeo	11.2963	104.824	Cow7	4 years	Adult	F	Neck	Rhipicephalus sp.	Nymph	n/a	Engorged	11
2023-05-17	Tamao Farm	Kandoeng	Takeo	11.2963	104.824	Cow4	2 years	Adult	M	Abdomen	Rhipicephalus microplus complex	Adult	M	Non-Engorged	2
2023-05-17	Tamao Farm	Kandoeng	Takeo	11.2963	104.824	Cow4	2 years	Adult	M	Abdomen	Rhipicephalus microplus complex	Adult	F	Engorged	2
2023-05-17	Tamao Farm	Kandoeng	Takeo	11.2963	104.824	Cow4	2 years	Adult	M	Abdomen	Rhipicephalus microplus complex	Adult	F	Engorged	1
2023-05-17	Tamao Farm	Kandoeng	Takeo	11.2963	104.824	Cow4	2 years	Adult	M	Legs	Rhipicephalus microplus complex	Adult	F	Non-Engorged	1
2023-05-17	Tamao Farm	Kandoeng	Takeo	11.2963	104.824	Cow4	2 years	Adult	M	Legs	Rhipicephalus microplus complex	Adult	M	Non-Engorged	1
2023-05-17	Tamao Farm	Kandoeng	Takeo	11.2963	104.824	Cow4	2 years	Adult	M	Legs	Rhipicephalus microplus complex	Adult	M	Non-Engorged	1
2023-05-17	Tamao Farm	Kandoeng	Takeo	11.2963	104.824	Cow4	2 years	Adult	M	Legs	Rhipicephalus microplus complex	Adult	F	Non-Engorged	2
2023-05-17	Tamao Farm	Kandoeng	Takeo	11.2963	104.824	Cow4	2 years	Adult	M	Legs	Rhipicephalus sp.	Nymph	n/a	Engorged	2
2023-05-17	Tamao Farm	Kandoeng	Takeo	11.2963	104.824	Cow4	2 years	Adult	M	Ear	Rhipicephalus microplus complex	Adult	M	Non-Engorged	2
2023-05-17	Tamao Farm	Kandoeng	Takeo	11.2963	104.824	Cow4	2 years	Adult	M	Ear	Rhipicephalus microplus complex	Adult	F	Engorged	1
2023-05-17	Tamao Farm	Kandoeng	Takeo	11.2963	104.824	Cow4	2 years	Adult	M	Ear	Rhipicephalus microplus complex	Adult	F	Engorged	3
2023-05-17	Tamao Farm	Kandoeng	Takeo	11.2963	104.824	Cow4	2 years	Adult	M	Ear	Rhipicephalus sp.	Nymph	n/a	Engorged	2
2023-05-17	Tamao Farm	Kandoeng	Takeo	11.2963	104.824	Cow4	2 years	Adult	M	Ear	Rhipicephalus sp.	Adult	M	Non-Engorged	1
2023-05-17	Tamao Farm	Kandoeng	Takeo	11.2963	104.824	Cow3	3 years	Adult	F	Back	Rhipicephalus microplus complex	Adult	M	Non-Engorged	1
2023-05-17	Tamao Farm	Kandoeng	Takeo	11.2963	104.824	Cow3	3 years	Adult	F	Abdomen	Rhipicephalus sp.	Nymph	n/a	Engorged	1
2023-05-17	Tamao Farm	Kandoeng	Takeo	11.2963	104.824	Cow3	3 years	Adult	F	Abdomen	Rhipicephalus microplus complex	Adult	F	Engorged	7
2023-05-17	Tamao Farm	Kandoeng	Takeo	11.2963	104.824	Cow3	3 years	Adult	F	Abdomen	Rhipicephalus microplus complex	Adult	F	Engorged	4
2023-05-17	Tamao Farm	Kandoeng	Takeo	11.2963	104.824	Cow3	3 years	Adult	F	Abdomen	Rhipicephalus microplus complex	Adult	M	Non-Engorged	8
2023-05-17	Tamao Farm	Kandoeng	Takeo	11.2963	104.824	Cow3	3 years	Adult	F	Abdomen	Rhipicephalus microplus complex	Adult	M	Non-Engorged	5
2023-05-17	Tamao Farm	Kandoeng	Takeo	11.2963	104.824	Cow3	3 years	Adult	F	Abdomen	Rhipicephalus microplus complex	Adult	F	Engorged	11
2023-05-17	Tamao Farm	Kandoeng	Takeo	11.2963	104.824	Cow3	3 years	Adult	F	Abdomen	Rhipicephalus sp.	Nymph	n/a	Engorged	5
2023-05-17	Tamao Farm	Kandoeng	Takeo	11.2963	104.824	Cow3	3 years	Adult	F	Ear	Rhipicephalus microplus complex	Adult	F	Engorged	3
2023-05-17	Tamao Farm	Kandoeng	Takeo	11.2963	104.824	Cow3	3 years	Adult	F	Ear	Rhipicephalus microplus complex	Adult	M	Non-Engorged	8
2023-05-17	Tamao Farm	Kandoeng	Takeo	11.2963	104.824	Cow3	3 years	Adult	F	Ear	Rhipicephalus microplus complex	Adult	M	Non-Engorged	12
2023-05-17	Tamao Farm	Kandoeng	Takeo	11.2963	104.824	Cow3	3 years	Adult	F	Ear	Rhipicephalus microplus complex	Adult	F	Engorged	1
2023-05-17	Tamao Farm	Kandoeng	Takeo	11.2963	104.824	Cow3	3 years	Adult	F	Ear	Rhipicephalus sp.	Nymph	n/a	Engorged	15
2023-05-17	Tamao Farm	Kandoeng	Takeo	11.2963	104.824	Cow3	3 years	Adult	F	Ear	Rhipicephalus sp.	Adult	M	Non-Engorged	1
2023-05-17	Tamao Farm	Kandoeng	Takeo	11.2963	104.824	Cow3	3 years	Adult	F	Tail	Rhipicephalus microplus complex	Adult	M	Non-Engorged	1
2023-05-17	Tamao Farm	Kandoeng	Takeo	11.2963	104.824	Cow3	3 years	Adult	F	Tail	Rhipicephalus microplus complex	Adult	F	Engorged	1
2023-05-17	Tamao Farm	Kandoeng	Takeo	11.2963	104.824	Cow3	3 years	Adult	F	Neck	Rhipicephalus microplus complex	Adult	F	Engorged	2
2023-05-17	Tamao Farm	Kandoeng	Takeo	11.2963	104.824	Cow3	3 years	Adult	F	Neck	Rhipicephalus microplus complex	Adult	M	Non-Engorged	3
2023-05-17	Tamao Farm	Kandoeng	Takeo	11.2963	104.824	Cow3	3 years	Adult	F	Neck	Rhipicephalus microplus complex	Adult	M	Non-Engorged	1
2023-05-17	Tamao Farm	Kandoeng	Takeo	11.2963	104.824	Cow3	3 years	Adult	F	Neck	Rhipicephalus sp.	Nymph	n/a	Engorged	1
2023-05-17	Tamao Farm	Kandoeng	Takeo	11.2963	104.824	Cow3	3 years	Adult	F	Neck	Rhipicephalus sp.	Adult	M	Non-Engorged	1
2023-05-17	Tamao Farm	Kandoeng	Takeo	11.2963	104.824	Cow3	3 years	Adult	F	Legs	Rhipicephalus microplus complex	Adult	M	Non-Engorged	2
2023-05-17	Tamao Farm	Kandoeng	Takeo	11.2963	104.824	Cow3	3 years	Adult	F	Legs	Rhipicephalus microplus complex	Adult	F	Engorged	8
2023-05-17	Tamao Farm	Kandoeng	Takeo	11.2963	104.824	Cow3	3 years	Adult	F	Legs	Rhipicephalus microplus complex	Adult	M	Non-Engorged	3
2023-05-17	Tamao Farm	Kandoeng	Takeo	11.2963	104.824	Cow3	3 years	Adult	F	Legs	Rhipicephalus sp.	Nymph	n/a	Engorged	1
2023-05-17	Tamao Farm	Kandoeng	Takeo	11.2963	104.824	Cow1	3 years	Adult	F	Back	Rhipicephalus microplus complex	Adult	M	Non-Engorged	1
2023-05-17	Tamao Farm	Kandoeng	Takeo	11.2963	104.824	Cow1	3 years	Adult	F	Legs	Rhipicephalus microplus complex	Adult	M	Non-Engorged	3
2023-05-17	Tamao Farm	Kandoeng	Takeo	11.2963	104.824	Cow1	3 years	Adult	F	Legs	Rhipicephalus microplus complex	Adult	F	Non-Engorged	3
2023-05-17	Tamao Farm	Kandoeng	Takeo	11.2963	104.824	Cow1	3 years	Adult	F	Legs	Rhipicephalus microplus complex	Adult	F	Engorged	3
2023-05-17	Tamao Farm	Kandoeng	Takeo	11.2963	104.824	Cow1	3 years	Adult	F	Legs	Rhipicephalus sp.	Nymph	n/a	Engorged	2
2023-05-17	Tamao Farm	Kandoeng	Takeo	11.2963	104.824	Cow1	3 years	Adult	F	Tail	Rhipicephalus microplus complex	Adult	M	Non-Engorged	1
2023-05-17	Tamao Farm	Kandoeng	Takeo	11.2963	104.824	Cow1	3 years	Adult	F	Tail	Rhipicephalus microplus complex	Adult	F	Engorged	1
2023-05-17	Tamao Farm	Kandoeng	Takeo	11.2963	104.824	Cow1	3 years	Adult	F	Neck	Rhipicephalus microplus complex	Adult	F	Engorged	1
2023-05-17	Tamao Farm	Kandoeng	Takeo	11.2963	104.824	Cow1	3 years	Adult	F	Neck	Rhipicephalus microplus complex	Adult	F	Engorged	1
2023-05-17	Tamao Farm	Kandoeng	Takeo	11.2963	104.824	Cow1	3 years	Adult	F	Neck	Rhipicephalus microplus complex	Adult	M	Non-Engorged	4
2023-05-17	Tamao Farm	Kandoeng	Takeo	11.2963	104.824	Cow1	3 years	Adult	F	Neck	Rhipicephalus sp.	Nymph	n/a	Engorged	4
2023-05-17	Tamao Farm	Kandoeng	Takeo	11.2963	104.824	Cow1	3 years	Adult	F	Abdomen	Rhipicephalus microplus complex	Adult	M	Non-Engorged	7
2023-05-17	Tamao Farm	Kandoeng	Takeo	11.2963	104.824	Cow1	3 years	Adult	F	Abdomen	Rhipicephalus microplus complex	Adult	F	Engorged	4
2023-05-17	Tamao Farm	Kandoeng	Takeo	11.2963	104.824	Cow1	3 years	Adult	F	Abdomen	Rhipicephalus microplus complex	Adult	M	Non-Engorged	2
2023-05-17	Tamao Farm	Kandoeng	Takeo	11.2963	104.824	Cow1	3 years	Adult	F	Abdomen	Rhipicephalus microplus complex	Adult	F	Engorged	7
2023-05-17	Tamao Farm	Kandoeng	Takeo	11.2963	104.824	Cow1	3 years	Adult	F	Abdomen	Rhipicephalus sp.	Nymph	n/a	Engorged	3
2023-05-17	Tamao Farm	Kandoeng	Takeo	11.2963	104.824	Cow1	3 years	Adult	F	Ear	Rhipicephalus microplus complex	Adult	M	Non-Engorged	4
2023-05-17	Tamao Farm	Kandoeng	Takeo	11.2963	104.824	Cow1	3 years	Adult	F	Ear	Rhipicephalus microplus complex	Adult	F	Engorged	3
2023-05-17	Tamao Farm	Kandoeng	Takeo	11.2963	104.824	Cow1	3 years	Adult	F	Ear	Rhipicephalus microplus complex	Adult	F	Engorged	3
2023-05-17	Tamao Farm	Kandoeng	Takeo	11.2963	104.824	Cow1	3 years	Adult	F	Ear	Rhipicephalus microplus complex	Adult	M	Non-Engorged	2
2023-05-17	Tamao Farm	Kandoeng	Takeo	11.2963	104.824	Cow1	3 years	Adult	F	Ear	Rhipicephalus sp.	Nymph	n/a	Engorged	5
2023-03-22	Tamao Farm	Kandoeng	Takeo	11.2963	104.824	Cow1	1 year	Adult	F	Legs	Rhipicephalus sp.	Nymph	n/a	Engorged	26
2023-03-22	Tamao Farm	Kandoeng	Takeo	11.2963	104.824	Cow1	1 year	Adult	F	Legs	Rhipicephalus microplus complex	Adult	F	Engorged	2
2023-03-22	Tamao Farm	Kandoeng	Takeo	11.2963	104.824	Cow1	1 year	Adult	F	Legs	Rhipicephalus microplus complex	Adult	F	Engorged	2
2023-03-22	Tamao Farm	Kandoeng	Takeo	11.2963	104.824	Cow1	1 year	Adult	F	Tail	Rhipicephalus sp.	Nymph	n/a	Engorged	4
2023-03-22	Tamao Farm	Kandoeng	Takeo	11.2963	104.824	Cow1	1 year	Adult	F	Neck	Rhipicephalus sp.	Nymph	n/a	Engorged	6
2023-03-22	Tamao Farm	Kandoeng	Takeo	11.2963	104.824	Cow1	1 year	Adult	F	Neck	Rhipicephalus microplus complex	Adult	F	Engorged	1
2023-03-22	Tamao Farm	Kandoeng	Takeo	11.2963	104.824	Cow1	1 year	Adult	F	Neck	Rhipicephalus sp.	Adult	M	Non-Engorged	1
2023-03-22	Tamao Farm	Kandoeng	Takeo	11.2963	104.824	Cow1	1 year	Adult	F	Back	Rhipicephalus sp.	Nymph	n/a	Engorged	3
2023-03-22	Tamao Farm	Kandoeng	Takeo	11.2963	104.824	Cow1	1 year	Adult	F	Ear	Rhipicephalus sp.	Nymph	n/a	Engorged	4
2023-03-22	Tamao Farm	Kandoeng	Takeo	11.2963	104.824	Cow1	1 year	Adult	F	Abdomen	Rhipicephalus sp.	Nymph	n/a	Engorged	1
2023-03-22	Tamao Farm	Kandoeng	Takeo	11.2963	104.824	Cow5	3 years	Adult	F	Abdomen	Rhipicephalus microplus complex	Adult	M	Non-Engorged	2
2023-03-22	Tamao Farm	Kandoeng	Takeo	11.2963	104.824	Cow5	3 years	Adult	F	Abdomen	Rhipicephalus microplus complex	Adult	F	Engorged	11
2023-03-22	Tamao Farm	Kandoeng	Takeo	11.2963	104.824	Cow5	3 years	Adult	F	Abdomen	Rhipicephalus sp.	Nymph	n/a	Engorged	3
2023-03-22	Tamao Farm	Kandoeng	Takeo	11.2963	104.824	Cow5	3 years	Adult	F	Tail	Rhipicephalus microplus complex	Adult	M	Non-Engorged	1
2023-03-22	Tamao Farm	Kandoeng	Takeo	11.2963	104.824	Cow5	3 years	Adult	F	Tail	Rhipicephalus microplus complex	Adult	F	Engorged	2
2023-03-22	Tamao Farm	Kandoeng	Takeo	11.2963	104.824	Cow5	3 years	Adult	F	Tail	Rhipicephalus microplus complex	Adult	M	Non-Engorged	2
2023-03-22	Tamao Farm	Kandoeng	Takeo	11.2963	104.824	Cow5	3 years	Adult	F	Tail	Rhipicephalus sp.	Nymph	n/a	Engorged	4
2023-03-22	Tamao Farm	Kandoeng	Takeo	11.2963	104.824	Cow5	3 years	Adult	F	Tail	Rhipicephalus sp.	Adult	M	Non-Engorged	1
2023-03-22	Tamao Farm	Kandoeng	Takeo	11.2963	104.824	Cow5	3 years	Adult	F	Back	Rhipicephalus microplus complex	Adult	M	Non-Engorged	2
2023-03-22	Tamao Farm	Kandoeng	Takeo	11.2963	104.824	Cow5	3 years	Adult	F	Back	Rhipicephalus microplus complex	Adult	F	Engorged	3
2023-03-22	Tamao Farm	Kandoeng	Takeo	11.2963	104.824	Cow5	3 years	Adult	F	Back	Rhipicephalus microplus complex	Adult	F	Engorged	1
2023-03-22	Tamao Farm	Kandoeng	Takeo	11.2963	104.824	Cow5	3 years	Adult	F	Legs	Rhipicephalus microplus complex	Adult	M	Non-Engorged	1
2023-03-22	Tamao Farm	Kandoeng	Takeo	11.2963	104.824	Cow5	3 years	Adult	F	Legs	Rhipicephalus microplus complex	Adult	F	Engorged	6
2023-03-22	Tamao Farm	Kandoeng	Takeo	11.2963	104.824	Cow5	3 years	Adult	F	Legs	Rhipicephalus microplus complex	Adult	M	Non-Engorged	1
2023-03-22	Tamao Farm	Kandoeng	Takeo	11.2963	104.824	Cow5	3 years	Adult	F	Legs	Rhipicephalus microplus complex	Adult	F	Engorged	1
2023-03-22	Tamao Farm	Kandoeng	Takeo	11.2963	104.824	Cow5	3 years	Adult	F	Legs	Rhipicephalus sp.	Nymph	n/a	Engorged	1
2023-03-22	Tamao Farm	Kandoeng	Takeo	11.2963	104.824	Cow5	3 years	Adult	F	Abdomen	Rhipicephalus microplus complex	Adult	M	Non-Engorged	1
2023-03-22	Tamao Farm	Kandoeng	Takeo	11.2963	104.824	Cow5	3 years	Adult	F	Abdomen	Rhipicephalus microplus complex	Adult	F	Engorged	3
2023-03-22	Tamao Farm	Kandoeng	Takeo	11.2963	104.824	Cow5	3 years	Adult	F	Abdomen	Rhipicephalus microplus complex	Adult	M	Non-Engorged	1
2023-03-22	Tamao Farm	Kandoeng	Takeo	11.2963	104.824	Cow5	3 years	Adult	F	Abdomen	Rhipicephalus microplus complex	Adult	F	Engorged	1
2023-03-22	Tamao Farm	Kandoeng	Takeo	11.2963	104.824	Cow5	3 years	Adult	F	Abdomen	Rhipicephalus sp.	Nymph	n/a	Engorged	3
2023-03-22	Tamao Farm	Kandoeng	Takeo	11.2963	104.824	Cow3	6 years	Adult	F	Back	Rhipicephalus sp.	Nymph	n/a	Engorged	1
2023-03-22	Tamao Farm	Kandoeng	Takeo	11.2963	104.824	Cow3	6 years	Adult	F	Neck	Rhipicephalus microplus complex	Adult	M	Non-Engorged	2
2023-03-22	Tamao Farm	Kandoeng	Takeo	11.2963	104.824	Cow3	6 years	Adult	F	Abdomen	Rhipicephalus sp.	Nymph	n/a	Engorged	4
2023-03-22	Tamao Farm	Kandoeng	Takeo	11.2963	104.824	Cow3	6 years	Adult	F	Abdomen	Rhipicephalus microplus complex	Adult	M	Non-Engorged	4
2023-03-22	Tamao Farm	Kandoeng	Takeo	11.2963	104.824	Cow3	6 years	Adult	F	Abdomen	Rhipicephalus microplus complex	Adult	F	Engorged	3
2023-03-22	Tamao Farm	Kandoeng	Takeo	11.2963	104.824	Cow3	6 years	Adult	F	Abdomen	Rhipicephalus microplus complex	Adult	M	Non-Engorged	2
2023-03-22	Tamao Farm	Kandoeng	Takeo	11.2963	104.824	Cow3	6 years	Adult	F	Abdomen	Rhipicephalus sp.	Nymph	n/a	Engorged	4
2023-03-22	Tamao Farm	Kandoeng	Takeo	11.2963	104.824	Cow3	6 years	Adult	F	Abdomen	Rhipicephalus sp.	Adult	M	Non-Engorged	2
2023-03-22	Tamao Farm	Kandoeng	Takeo	11.2963	104.824	Cow3	6 years	Adult	F	Legs	Rhipicephalus microplus complex	Adult	F	Engorged	9
2023-03-22	Tamao Farm	Kandoeng	Takeo	11.2963	104.824	Cow3	6 years	Adult	F	Legs	Rhipicephalus microplus complex	Adult	M	Non-Engorged	12
2023-03-22	Tamao Farm	Kandoeng	Takeo	11.2963	104.824	Cow3	6 years	Adult	F	Legs	Rhipicephalus microplus complex	Adult	M	Non-Engorged	6
2023-03-22	Tamao Farm	Kandoeng	Takeo	11.2963	104.824	Cow3	6 years	Adult	F	Legs	Rhipicephalus microplus complex	Adult	F	Engorged	1
2023-03-22	Tamao Farm	Kandoeng	Takeo	11.2963	104.824	Cow3	6 years	Adult	F	Legs	Rhipicephalus sp.	Nymph	n/a	Engorged	9
2023-03-22	Tamao Farm	Kandoeng	Takeo	11.2963	104.824	Cow3	6 years	Adult	F	Ear	Rhipicephalus sp.	Adult	M	Non-Engorged	1
2023-03-22	Tamao Farm	Kandoeng	Takeo	11.2963	104.824	Cow3	6 years	Adult	F	Ear	Rhipicephalus microplus complex	Adult	F	Engorged	5
2023-03-22	Tamao Farm	Kandoeng	Takeo	11.2963	104.824	Cow3	6 years	Adult	F	Ear	Rhipicephalus microplus complex	Adult	M	Non-Engorged	6
2023-03-22	Tamao Farm	Kandoeng	Takeo	11.2963	104.824	Cow3	6 years	Adult	F	Ear	Rhipicephalus microplus complex	Adult	M	Non-Engorged	8
2023-03-22	Tamao Farm	Kandoeng	Takeo	11.2963	104.824	Cow3	6 years	Adult	F	Ear	Rhipicephalus microplus complex	Adult	F	Engorged	3
2023-03-22	Tamao Farm	Kandoeng	Takeo	11.2963	104.824	Cow3	6 years	Adult	F	Ear	Rhipicephalus sp.	Nymph	n/a	Engorged	12
2023-03-22	Tamao Farm	Kandoeng	Takeo	11.2963	104.824	Cow6	5 years	Adult	F	Abdomen	Rhipicephalus microplus complex	Adult	F	Engorged	6
2023-03-22	Tamao Farm	Kandoeng	Takeo	11.2963	104.824	Cow6	5 years	Adult	F	Abdomen	Rhipicephalus sp.	Nymph	n/a	Engorged	3
2023-03-22	Tamao Farm	Kandoeng	Takeo	11.2963	104.824	Cow6	5 years	Adult	F	Abdomen	Rhipicephalus microplus complex	Adult	M	Non-Engorged	1
2023-03-22	Tamao Farm	Kandoeng	Takeo	11.2963	104.824	Cow6	5 years	Adult	F	Neck	Rhipicephalus microplus complex	Adult	F	Engorged	3
2023-03-22	Tamao Farm	Kandoeng	Takeo	11.2963	104.824	Cow6	5 years	Adult	F	Back	Rhipicephalus microplus complex	Adult	M	Engorged	1
2023-03-22	Tamao Farm	Kandoeng	Takeo	11.2963	104.824	Cow6	5 years	Adult	F	Ear	Rhipicephalus sp.	Nymph	n/a	Engorged	5
2023-03-22	Tamao Farm	Kandoeng	Takeo	11.2963	104.824	Cow6	5 years	Adult	F	Ear	Rhipicephalus microplus complex	Adult	F	Engorged	2
2023-03-22	Tamao Farm	Kandoeng	Takeo	11.2963	104.824	Cow6	5 years	Adult	F	Ear	Rhipicephalus microplus complex	Adult	M	Non-Engorged	1
2023-03-22	Tamao Farm	Kandoeng	Takeo	11.2963	104.824	Cow6	5 years	Adult	F	Ear	Rhipicephalus microplus complex	Adult	M	Non-Engorged	3
2023-03-22	Tamao Farm	Kandoeng	Takeo	11.2963	104.824	Cow6	5 years	Adult	F	Head	Rhipicephalus sp.	Nymph	n/a	Engorged	4
2023-03-22	Tamao Farm	Kandoeng	Takeo	11.2963	104.824	Cow6	5 years	Adult	F	Head	Rhipicephalus microplus complex	Adult	M	Non-Engorged	1
2023-03-22	Tamao Farm	Kandoeng	Takeo	11.2963	104.824	Cow6	5 years	Adult	F	Head	Rhipicephalus sp.	Adult	M	Non-Engorged	1
2023-03-22	Tamao Farm	Kandoeng	Takeo	11.2963	104.824	Cow4	10 months	Juvenile	F	Abdomen	Rhipicephalus microplus complex	Adult	M	Non-Engorged	3
2023-03-22	Tamao Farm	Kandoeng	Takeo	11.2963	104.824	Cow4	10 months	Juvenile	F	Abdomen	Rhipicephalus microplus complex	Adult	F	Engorged	4
2023-03-22	Tamao Farm	Kandoeng	Takeo	11.2963	104.824	Cow4	10 months	Juvenile	F	Abdomen	Rhipicephalus microplus complex	Adult	F	Engorged	4
2023-03-22	Tamao Farm	Kandoeng	Takeo	11.2963	104.824	Cow4	10 months	Juvenile	F	Neck	Rhipicephalus microplus complex	Adult	F	Engorged	1
2023-03-22	Tamao Farm	Kandoeng	Takeo	11.2963	104.824	Cow4	10 months	Juvenile	F	Neck	Rhipicephalus sp.	Nymph	n/a	Engorged	2
2023-03-22	Tamao Farm	Kandoeng	Takeo	11.2963	104.824	Cow4	10 months	Juvenile	F	Neck	Rhipicephalus microplus complex	Adult	M	Non-Engorged	1
2023-03-22	Tamao Farm	Kandoeng	Takeo	11.2963	104.824	Cow4	10 months	Juvenile	F	Neck	Rhipicephalus microplus complex	Adult	F	Engorged	2
2023-03-22	Tamao Farm	Kandoeng	Takeo	11.2963	104.824	Cow4	10 months	Juvenile	F	Ear	Rhipicephalus sp.	Nymph	n/a	Engorged	1
2023-03-22	Tamao Farm	Kandoeng	Takeo	11.2963	104.824	Cow4	10 months	Juvenile	F	Ear	Rhipicephalus microplus complex	Adult	M	Non-Engorged	1
2023-03-22	Tamao Farm	Kandoeng	Takeo	11.2963	104.824	Cow4	10 months	Juvenile	F	Legs	Rhipicephalus microplus complex	Adult	M	Non-Engorged	1
2023-03-22	Tamao Farm	Kandoeng	Takeo	11.2963	104.824	Cow4	10 months	Juvenile	F	Legs	Rhipicephalus microplus complex	Adult	F	Engorged	5
2023-03-22	Tamao Farm	Kandoeng	Takeo	11.2963	104.824	Cow4	10 months	Juvenile	F	Legs	Rhipicephalus sp.	Nymph	n/a	Engorged	6
2023-03-22	Tamao Farm	Kandoeng	Takeo	11.2963	104.824	Cow4	10 months	Juvenile	F	Legs	Rhipicephalus microplus complex	Adult	F	Engorged	1
2023-03-22	Tamao Farm	Kandoeng	Takeo	11.2963	104.824	Cow4	10 months	Juvenile	F	Back	Rhipicephalus microplus complex	Adult	F	Engorged	2
2023-03-22	Tamao Farm	Kandoeng	Takeo	11.2963	104.824	Cow7	3 years	Adult	F	Neck	Rhipicephalus microplus complex	Adult	M	Non-Engorged	3
2023-03-22	Tamao Farm	Kandoeng	Takeo	11.2963	104.824	Cow7	3 years	Adult	F	Neck	Rhipicephalus microplus complex	Adult	F	Engorged	4
2023-03-22	Tamao Farm	Kandoeng	Takeo	11.2963	104.824	Cow7	3 years	Adult	F	Neck	Rhipicephalus microplus complex	Adult	M	Non-Engorged	2
2023-03-22	Tamao Farm	Kandoeng	Takeo	11.2963	104.824	Cow7	3 years	Adult	F	Neck	Rhipicephalus microplus complex	Adult	F	Engorged	1
2023-03-22	Tamao Farm	Kandoeng	Takeo	11.2963	104.824	Cow7	3 years	Adult	F	Neck	Rhipicephalus sp.	Nymph	n/a	Engorged	6
2023-03-22	Tamao Farm	Kandoeng	Takeo	11.2963	104.824	Cow7	3 years	Adult	F	Abdomen	Rhipicephalus microplus complex	Adult	F	Engorged	2
2023-03-22	Tamao Farm	Kandoeng	Takeo	11.2963	104.824	Cow7	3 years	Adult	F	Abdomen	Rhipicephalus sp.	Nymph	n/a	Engorged	1
2023-03-22	Tamao Farm	Kandoeng	Takeo	11.2963	104.824	Cow7	3 years	Adult	F	Back	Rhipicephalus microplus complex	Adult	F	Engorged	2
2023-03-22	Tamao Farm	Kandoeng	Takeo	11.2963	104.824	Cow7	3 years	Adult	F	Abdomen	Rhipicephalus microplus complex	Adult	M	Non-Engorged	6
2023-03-22	Tamao Farm	Kandoeng	Takeo	11.2963	104.824	Cow7	3 years	Adult	F	Abdomen	Rhipicephalus microplus complex	Adult	F	Engorged	5
2023-03-22	Tamao Farm	Kandoeng	Takeo	11.2963	104.824	Cow7	3 years	Adult	F	Abdomen	Rhipicephalus microplus complex	Adult	M	Non-Engorged	3
2023-03-22	Tamao Farm	Kandoeng	Takeo	11.2963	104.824	Cow7	3 years	Adult	F	Abdomen	Rhipicephalus microplus complex	Adult	F	Engorged	3
2023-03-22	Tamao Farm	Kandoeng	Takeo	11.2963	104.824	Cow7	3 years	Adult	F	Abdomen	Rhipicephalus sp.	Nymph	n/a	Engorged	5
2023-03-22	Tamao Farm	Kandoeng	Takeo	11.2963	104.824	Cow7	3 years	Adult	F	Legs	Rhipicephalus microplus complex	Adult	M	Non-Engorged	4
2023-03-22	Tamao Farm	Kandoeng	Takeo	11.2963	104.824	Cow7	3 years	Adult	F	Legs	Rhipicephalus microplus complex	Adult	F	Engorged	2
2023-03-22	Tamao Farm	Kandoeng	Takeo	11.2963	104.824	Cow7	3 years	Adult	F	Legs	Rhipicephalus sp.	Nymph	n/a	Engorged	7
2023-03-22	Tamao Farm	Kandoeng	Takeo	11.2963	104.824	Cow7	3 years	Adult	F	Legs	Rhipicephalus microplus complex	Adult	M	Non-Engorged	2
2023-03-22	Tamao Farm	Kandoeng	Takeo	11.2963	104.824	Cow7	3 years	Adult	F	Legs	Rhipicephalus microplus complex	Adult	F	Engorged	3
2023-03-22	Tamao Farm	Kandoeng	Takeo	11.2963	104.824	Cow7	3 years	Adult	F	Ear	Rhipicephalus microplus complex	Adult	M	Non-Engorged	6
2023-03-22	Tamao Farm	Kandoeng	Takeo	11.2963	104.824	Cow7	3 years	Adult	F	Ear	Rhipicephalus microplus complex	Adult	F	Engorged	4
2023-03-22	Tamao Farm	Kandoeng	Takeo	11.2963	104.824	Cow7	3 years	Adult	F	Ear	Rhipicephalus microplus complex	Adult	M	Non-Engorged	8
2023-03-22	Tamao Farm	Kandoeng	Takeo	11.2963	104.824	Cow7	3 years	Adult	F	Ear	Rhipicephalus sp.	Nymph	n/a	Engorged	21
2023-03-22	Tamao Farm	Kandoeng	Takeo	11.2963	104.824	Cow9	3 years	Adult	F	Back	Rhipicephalus microplus complex	Adult	M	Non-Engorged	1
2023-03-22	Tamao Farm	Kandoeng	Takeo	11.2963	104.824	Cow9	3 years	Adult	F	Back	Rhipicephalus microplus complex	Adult	F	Engorged	1
2023-03-22	Tamao Farm	Kandoeng	Takeo	11.2963	104.824	Cow9	3 years	Adult	F	Ear	Rhipicephalus microplus complex	Adult	M	Non-Engorged	2
2023-03-22	Tamao Farm	Kandoeng	Takeo	11.2963	104.824	Cow9	3 years	Adult	F	Ear	Rhipicephalus sp.	Nymph	n/a	Engorged	7
2023-03-22	Tamao Farm	Kandoeng	Takeo	11.2963	104.824	Cow9	3 years	Adult	F	Ear	Rhipicephalus sp.	Nymph	n/a	Engorged	4
2023-03-22	Tamao Farm	Kandoeng	Takeo	11.2963	104.824	Cow9	3 years	Adult	F	Legs	Rhipicephalus microplus complex	Adult	M	Non-Engorged	2
2023-03-22	Tamao Farm	Kandoeng	Takeo	11.2963	104.824	Cow9	3 years	Adult	F	Legs	Rhipicephalus microplus complex	Adult	F	Engorged	4
2023-03-22	Tamao Farm	Kandoeng	Takeo	11.2963	104.824	Cow9	3 years	Adult	F	Legs	Rhipicephalus sp.	Nymph	n/a	Engorged	4
2023-03-22	Tamao Farm	Kandoeng	Takeo	11.2963	104.824	Cow9	3 years	Adult	F	Abdomen	Rhipicephalus sp.	Nymph	n/a	Engorged	7
2023-03-22	Tamao Farm	Kandoeng	Takeo	11.2963	104.824	Cow9	3 years	Adult	F	Abdomen	Rhipicephalus microplus complex	Adult	F	Non-Engorged	1
2023-03-22	Tamao Farm	Kandoeng	Takeo	11.2963	104.824	Cow9	3 years	Adult	F	Abdomen	Rhipicephalus microplus complex	Adult	M	Non-Engorged	1
2023-03-22	Tamao Farm	Kandoeng	Takeo	11.2963	104.824	Cow2	4 years	Adult	F	Legs	Rhipicephalus microplus complex	Adult	F	Engorged	1
2023-03-22	Tamao Farm	Kandoeng	Takeo	11.2963	104.824	Cow2	4 years	Adult	F	Legs	Rhipicephalus sp.	Nymph	n/a	Engorged	2
2023-03-22	Tamao Farm	Kandoeng	Takeo	11.2963	104.824	Cow2	4 years	Adult	F	Abdomen	Rhipicephalus microplus complex	Adult	M	Non-Engorged	2
2023-03-22	Tamao Farm	Kandoeng	Takeo	11.2963	104.824	Cow2	4 years	Adult	F	Abdomen	Rhipicephalus microplus complex	Adult	F	Engorged	9
2023-03-22	Tamao Farm	Kandoeng	Takeo	11.2963	104.824	Cow2	4 years	Adult	F	Abdomen	Rhipicephalus microplus complex	Adult	M	Non-Engorged	3
2023-03-22	Tamao Farm	Kandoeng	Takeo	11.2963	104.824	Cow2	4 years	Adult	F	Abdomen	Rhipicephalus microplus complex	Adult	F	Engorged	1
2023-03-22	Tamao Farm	Kandoeng	Takeo	11.2963	104.824	Cow2	4 years	Adult	F	Abdomen	Rhipicephalus sp.	Nymph	n/a	Engorged	1
2023-03-22	Tamao Farm	Kandoeng	Takeo	11.2963	104.824	Cow2	4 years	Adult	F	Abdomen	Rhipicephalus microplus complex	Adult	M	Non-Engorged	1
2023-03-22	Tamao Farm	Kandoeng	Takeo	11.2963	104.824	Cow2	4 years	Adult	F	Abdomen	Rhipicephalus microplus complex	Adult	F	Engorged	1
2023-03-22	Tamao Farm	Kandoeng	Takeo	11.2963	104.824	Cow2	4 years	Adult	F	Ear	Rhipicephalus microplus complex	Adult	M	Non-Engorged	1
2023-03-22	Tamao Farm	Kandoeng	Takeo	11.2963	104.824	Cow2	4 years	Adult	F	Ear	Rhipicephalus microplus complex	Adult	F	Engorged	2
2023-03-22	Tamao Farm	Kandoeng	Takeo	11.2963	104.824	Cow2	4 years	Adult	F	Ear	Rhipicephalus microplus complex	Adult	M	Non-Engorged	2
2023-03-22	Tamao Farm	Kandoeng	Takeo	11.2963	104.824	Cow2	4 years	Adult	F	Ear	Rhipicephalus sp.	Nymph	n/a	Engorged	6
2023-03-22	Tamao Farm	Kandoeng	Takeo	11.2963	104.824	Cow8	4 years	Adult	F	Legs	Rhipicephalus microplus complex	Adult	M	Non-Engorged	2
2023-03-22	Tamao Farm	Kandoeng	Takeo	11.2963	104.824	Cow8	4 years	Adult	F	Legs	Rhipicephalus microplus complex	Adult	F	Engorged	7
2023-03-22	Tamao Farm	Kandoeng	Takeo	11.2963	104.824	Cow8	4 years	Adult	F	Legs	Rhipicephalus microplus complex	Adult	M	Non-Engorged	8
2023-03-22	Tamao Farm	Kandoeng	Takeo	11.2963	104.824	Cow8	4 years	Adult	F	Legs	Rhipicephalus microplus complex	Adult	F	Engorged	8
2023-03-22	Tamao Farm	Kandoeng	Takeo	11.2963	104.824	Cow8	4 years	Adult	F	Legs	Rhipicephalus sp.	Nymph	n/a	Engorged	9
2023-03-22	Tamao Farm	Kandoeng	Takeo	11.2963	104.824	Cow8	4 years	Adult	F	Tail	Rhipicephalus microplus complex	Adult	F	Engorged	1
2023-03-22	Tamao Farm	Kandoeng	Takeo	11.2963	104.824	Cow8	4 years	Adult	F	Tail	Rhipicephalus sp.	Nymph	n/a	Engorged	1
2023-03-22	Tamao Farm	Kandoeng	Takeo	11.2963	104.824	Cow8	4 years	Adult	F	Abdomen	Rhipicephalus microplus complex	Adult	M	Non-Engorged	1
2023-03-22	Tamao Farm	Kandoeng	Takeo	11.2963	104.824	Cow8	4 years	Adult	F	Abdomen	Rhipicephalus microplus complex	Adult	F	Engorged	3
2023-03-22	Tamao Farm	Kandoeng	Takeo	11.2963	104.824	Cow8	4 years	Adult	F	Abdomen	Rhipicephalus sp.	Nymph	n/a	Engorged	1
2023-03-22	Tamao Farm	Kandoeng	Takeo	11.2963	104.824	Cow8	4 years	Adult	F	Abdomen	Rhipicephalus microplus complex	Adult	M	Non-Engorged	1
2023-03-22	Tamao Farm	Kandoeng	Takeo	11.2963	104.824	Cow8	4 years	Adult	F	Abdomen	Rhipicephalus microplus complex	Adult	F	Engorged	2
2023-03-22	Tamao Farm	Kandoeng	Takeo	11.2963	104.824	Cow8	4 years	Adult	F	Abdomen	Rhipicephalus microplus complex	Adult	M	Non-Engorged	2
2023-03-22	Tamao Farm	Kandoeng	Takeo	11.2963	104.824	Cow8	4 years	Adult	F	Abdomen	Rhipicephalus sp.	Nymph	n/a	Engorged	4
2023-03-22	Tamao Farm	Kandoeng	Takeo	11.2963	104.824	Cow8	4 years	Adult	F	Abdomen	Rhipicephalus sp.	Adult	M	Non-Engorged	1
2023-03-22	Tamao Farm	Kandoeng	Takeo	11.2963	104.824	Cow8	4 years	Adult	F	Neck	Rhipicephalus microplus complex	Adult	M	Non-Engorged	3
2023-03-22	Tamao Farm	Kandoeng	Takeo	11.2963	104.824	Cow8	4 years	Adult	F	Neck	Rhipicephalus microplus complex	Adult	F	Engorged	1
2023-03-22	Tamao Farm	Kandoeng	Takeo	11.2963	104.824	Cow8	4 years	Adult	F	Neck	Rhipicephalus microplus complex	Adult	M	Non-Engorged	1
2023-03-22	Tamao Farm	Kandoeng	Takeo	11.2963	104.824	Cow8	4 years	Adult	F	Neck	Rhipicephalus sp.	Nymph	n/a	Engorged	5
2023-03-22	Tamao Farm	Kandoeng	Takeo	11.2963	104.824	Cow8	4 years	Adult	F	Abdomen	Rhipicephalus microplus complex	Adult	M	Non-Engorged	3
2023-03-22	Tamao Farm	Kandoeng	Takeo	11.2963	104.824	Cow8	4 years	Adult	F	Abdomen	Rhipicephalus microplus complex	Adult	F	Engorged	5
2023-03-22	Tamao Farm	Kandoeng	Takeo	11.2963	104.824	Cow8	4 years	Adult	F	Abdomen	Rhipicephalus microplus complex	Adult	M	Non-Engorged	1
2023-03-22	Tamao Farm	Kandoeng	Takeo	11.2963	104.824	Cow8	4 years	Adult	F	Abdomen	Rhipicephalus microplus complex	Adult	F	Engorged	2
2023-03-22	Tamao Farm	Kandoeng	Takeo	11.2963	104.824	Cow8	4 years	Adult	F	Abdomen	Rhipicephalus sp.	Nymph	n/a	Engorged	5
2023-03-22	Tamao Farm	Kandoeng	Takeo	11.2963	104.824	Cow8	4 years	Adult	F	Ear	Rhipicephalus microplus complex	Adult	F	Non-Engorged	4
2023-03-22	Tamao Farm	Kandoeng	Takeo	11.2963	104.824	Cow8	4 years	Adult	F	Ear	Rhipicephalus microplus complex	Adult	F	Non-Engorged	4
2023-03-22	Tamao Farm	Kandoeng	Takeo	11.2963	104.824	Cow8	4 years	Adult	F	Ear	Rhipicephalus microplus complex	Adult	F	Engorged	2
2023-03-22	Tamao Farm	Kandoeng	Takeo	11.2963	104.824	Cow8	4 years	Adult	F	Ear	Rhipicephalus microplus complex	Adult	F	Non-Engorged	4
2023-03-22	Tamao Farm	Kandoeng	Takeo	11.2963	104.824	Cow8	4 years	Adult	F	Ear	Rhipicephalus microplus complex	Adult	F	Engorged	3
2023-03-22	Tamao Farm	Kandoeng	Takeo	11.2963	104.824	Cow8	4 years	Adult	F	Ear	Rhipicephalus sp.	Nymph	n/a	Engorged	13
2023-03-22	Tamao Farm	Kandoeng	Takeo	11.2963	104.824	Cow8	4 years	Adult	F	Ear	Rhipicephalus sp.	Adult	M	Non-Engorged	1
2023-03-22	Tamao Farm	Kandoeng	Takeo	11.2963	104.824	Cow10	2 years	Adult	F	Back	Rhipicephalus microplus complex	Adult	M	Non-Engorged	2
2023-03-22	Tamao Farm	Kandoeng	Takeo	11.2963	104.824	Cow10	2 years	Adult	F	Back	Rhipicephalus microplus complex	Adult	F	Engorged	1
2023-03-22	Tamao Farm	Kandoeng	Takeo	11.2963	104.824	Cow10	2 years	Adult	F	Back	Rhipicephalus sp.	Nymph	n/a	Engorged	2
2023-03-22	Tamao Farm	Kandoeng	Takeo	11.2963	104.824	Cow10	2 years	Adult	F	Abdomen	Rhipicephalus microplus complex	Adult	M	Non-Engorged	3
2023-03-22	Tamao Farm	Kandoeng	Takeo	11.2963	104.824	Cow10	2 years	Adult	F	Abdomen	Rhipicephalus microplus complex	Adult	F	Engorged	7
2023-03-22	Tamao Farm	Kandoeng	Takeo	11.2963	104.824	Cow10	2 years	Adult	F	Abdomen	Rhipicephalus sp.	Nymph	n/a	Engorged	9
2023-03-22	Tamao Farm	Kandoeng	Takeo	11.2963	104.824	Cow10	2 years	Adult	F	Abdomen	Rhipicephalus microplus complex	Adult	M	Non-Engorged	1
2023-03-22	Tamao Farm	Kandoeng	Takeo	11.2963	104.824	Cow10	2 years	Adult	F	Abdomen	Rhipicephalus microplus complex	Adult	F	Engorged	3
2023-03-22	Tamao Farm	Kandoeng	Takeo	11.2963	104.824	Cow10	2 years	Adult	F	Neck	Rhipicephalus microplus complex	Adult	M	Non-Engorged	3
2023-03-22	Tamao Farm	Kandoeng	Takeo	11.2963	104.824	Cow10	2 years	Adult	F	Neck	Rhipicephalus microplus complex	Adult	F	Engorged	3
2023-03-22	Tamao Farm	Kandoeng	Takeo	11.2963	104.824	Cow10	2 years	Adult	F	Neck	Rhipicephalus sp.	Nymph	n/a	Engorged	7
2023-03-22	Tamao Farm	Kandoeng	Takeo	11.2963	104.824	Cow10	2 years	Adult	F	Legs	Rhipicephalus microplus complex	Adult	F	Engorged	1
2023-03-22	Tamao Farm	Kandoeng	Takeo	11.2963	104.824	Cow10	2 years	Adult	F	Legs	Rhipicephalus sp.	Nymph	n/a	Engorged	10
2023-03-22	Tamao Farm	Kandoeng	Takeo	11.2963	104.824	Cow10	2 years	Adult	F	Legs	Rhipicephalus microplus complex	Adult	F	Engorged	1
2023-03-22	Tamao Farm	Kandoeng	Takeo	11.2963	104.824	Cow10	2 years	Adult	F	Legs	Rhipicephalus sp.	Adult	M	Non-Engorged	1
2023-03-22	Tamao Farm	Kandoeng	Takeo	11.2963	104.824	Cow10	2 years	Adult	F	Ear	Rhipicephalus microplus complex	Adult	M	Non-Engorged	1
2023-03-22	Tamao Farm	Kandoeng	Takeo	11.2963	104.824	Cow10	2 years	Adult	F	Ear	Rhipicephalus microplus complex	Adult	F	Engorged	3
2023-03-22	Tamao Farm	Kandoeng	Takeo	11.2963	104.824	Cow10	2 years	Adult	F	Ear	Rhipicephalus microplus complex	Adult	M	Non-Engorged	2
2023-03-22	Tamao Farm	Kandoeng	Takeo	11.2963	104.824	Cow10	2 years	Adult	F	Ear	Rhipicephalus microplus complex	Adult	F	Engorged	1
2023-03-22	Tamao Farm	Kandoeng	Takeo	11.2963	104.824	Cow10	2 years	Adult	F	Ear	Rhipicephalus sp.	Nymph	n/a	Engorged	12
2023-04-26	Tamao Farm	Kandoeng	Takeo	11.2963	104.824	Cow1	2 years	Adult	F	Head	Rhipicephalus microplus complex	Adult	M	Non-Engorged	1
2023-04-26	Tamao Farm	Kandoeng	Takeo	11.2963	104.824	Cow1	2 years	Adult	F	Head	Rhipicephalus microplus complex	Adult	F	Engorged	1
2023-04-26	Tamao Farm	Kandoeng	Takeo	11.2963	104.824	Cow1	2 years	Adult	F	Head	Rhipicephalus sp.	Nymph	n/a	Engorged	1
2023-04-26	Tamao Farm	Kandoeng	Takeo	11.2963	104.824	Cow1	2 years	Adult	F	Legs	Rhipicephalus microplus complex	Adult	F	Engorged	10
2023-04-26	Tamao Farm	Kandoeng	Takeo	11.2963	104.824	Cow1	2 years	Adult	F	Legs	Rhipicephalus microplus complex	Adult	M	Non-Engorged	3
2023-04-26	Tamao Farm	Kandoeng	Takeo	11.2963	104.824	Cow1	2 years	Adult	F	Legs	Rhipicephalus sp.	Nymph	n/a	Engorged	1
2023-04-26	Tamao Farm	Kandoeng	Takeo	11.2963	104.824	Cow1	2 years	Adult	F	Abdomen	Rhipicephalus microplus complex	Adult	M	Non-Engorged	1
2023-04-26	Tamao Farm	Kandoeng	Takeo	11.2963	104.824	Cow1	2 years	Adult	F	Abdomen	Rhipicephalus microplus complex	Adult	F	Engorged	15
2023-04-26	Tamao Farm	Kandoeng	Takeo	11.2963	104.824	Cow1	2 years	Adult	F	Abdomen	Rhipicephalus microplus complex	Adult	F	Engorged	4
2023-04-26	Tamao Farm	Kandoeng	Takeo	11.2963	104.824	Cow1	2 years	Adult	F	Neck	Rhipicephalus microplus complex	Adult	M	Non-Engorged	4
2023-04-26	Tamao Farm	Kandoeng	Takeo	11.2963	104.824	Cow1	2 years	Adult	F	Neck	Rhipicephalus microplus complex	Adult	F	Non-Engorged	2
2023-04-26	Tamao Farm	Kandoeng	Takeo	11.2963	104.824	Cow1	2 years	Adult	F	Neck	Rhipicephalus microplus complex	Adult	M	Non-Engorged	3
2023-04-26	Tamao Farm	Kandoeng	Takeo	11.2963	104.824	Cow1	2 years	Adult	F	Neck	Rhipicephalus microplus complex	Adult	F	Engorged	10
2023-04-26	Tamao Farm	Kandoeng	Takeo	11.2963	104.824	Cow1	2 years	Adult	F	Neck	Rhipicephalus sp.	Nymph	n/a	Engorged	10
2023-04-26	Tamao Farm	Kandoeng	Takeo	11.2963	104.824	Cow1	2 years	Adult	F	Ear	Rhipicephalus microplus complex	Adult	M	Non-Engorged	3
2023-04-26	Tamao Farm	Kandoeng	Takeo	11.2963	104.824	Cow1	2 years	Adult	F	Ear	Rhipicephalus microplus complex	Adult	M	Non-Engorged	1
2023-04-26	Tamao Farm	Kandoeng	Takeo	11.2963	104.824	Cow1	2 years	Adult	F	Ear	Rhipicephalus microplus complex	Adult	F	Engorged	2
2023-04-26	Tamao Farm	Kandoeng	Takeo	11.2963	104.824	Cow1	2 years	Adult	F	Ear	Rhipicephalus microplus complex	Adult	F	Non-Engorged	4
2023-04-26	Tamao Farm	Kandoeng	Takeo	11.2963	104.824	Cow1	2 years	Adult	F	Ear	Rhipicephalus sp.	Nymph	n/a	Engorged	3
2023-04-26	Tamao Farm	Kandoeng	Takeo	11.2963	104.824	Cow1	2 years	Adult	F	Ear	Rhipicephalus sp.	Nymph	n/a	Engorged	2
2023-04-26	Tamao Farm	Kandoeng	Takeo	11.2963	104.824	Cow1	2 years	Adult	F	Tail	Rhipicephalus microplus complex	Adult	M	Non-Engorged	1
2023-04-26	Tamao Farm	Kandoeng	Takeo	11.2963	104.824	Cow1	2 years	Adult	F	Tail	Rhipicephalus microplus complex	Adult	F	Non-Engorged	1
2023-04-26	Tamao Farm	Kandoeng	Takeo	11.2963	104.824	Cow1	2 years	Adult	F	Back	Rhipicephalus microplus complex	Adult	M	Non-Engorged	1
2023-04-26	Tamao Farm	Kandoeng	Takeo	11.2963	104.824	Cow1	2 years	Adult	F	Back	Rhipicephalus microplus complex	Adult	F	Engorged	1
2023-04-26	Tamao Farm	Kandoeng	Takeo	11.2963	104.824	Cow1	2 years	Adult	F	Back	Rhipicephalus microplus complex	Adult	F	Non-Engorged	1
2023-04-26	Tamao Farm	Kandoeng	Takeo	11.2963	104.824	Cow2	3 years	Adult	M	Tail	Rhipicephalus microplus complex	Adult	M	Non-Engorged	1
2023-04-26	Tamao Farm	Kandoeng	Takeo	11.2963	104.824	Cow2	3 years	Adult	M	Abdomen	Rhipicephalus microplus complex	Adult	M	Non-Engorged	1
2023-04-26	Tamao Farm	Kandoeng	Takeo	11.2963	104.824	Cow2	3 years	Adult	M	Abdomen	Rhipicephalus microplus complex	Adult	F	Engorged	2
2023-04-26	Tamao Farm	Kandoeng	Takeo	11.2963	104.824	Cow2	3 years	Adult	M	Abdomen	Rhipicephalus microplus complex	Adult	M	Non-Engorged	2
2023-04-26	Tamao Farm	Kandoeng	Takeo	11.2963	104.824	Cow2	3 years	Adult	M	Abdomen	Rhipicephalus sp.	Nymph	n/a	Engorged	2
2023-04-26	Tamao Farm	Kandoeng	Takeo	11.2963	104.824	Cow2	3 years	Adult	M	Ear	Rhipicephalus microplus complex	Adult	F	Engorged	2
2023-04-26	Tamao Farm	Kandoeng	Takeo	11.2963	104.824	Cow2	3 years	Adult	M	Ear	Rhipicephalus sp.	Nymph	n/a	Engorged	6
2023-04-26	Tamao Farm	Kandoeng	Takeo	11.2963	104.824	Cow2	3 years	Adult	M	Ear	Rhipicephalus microplus complex	Adult	M	Non-Engorged	1
2023-04-26	Tamao Farm	Kandoeng	Takeo	11.2963	104.824	Cow2	3 years	Adult	M	Ear	Rhipicephalus microplus complex	Adult	F	Engorged	1
2023-04-26	Tamao Farm	Kandoeng	Takeo	11.2963	104.824	Cow2	3 years	Adult	M	Legs	Rhipicephalus microplus complex	Adult	M	Non-Engorged	1
2023-04-26	Tamao Farm	Kandoeng	Takeo	11.2963	104.824	Cow2	3 years	Adult	M	Legs	Rhipicephalus microplus complex	Adult	F	Engorged	8
2023-04-26	Tamao Farm	Kandoeng	Takeo	11.2963	104.824	Cow2	3 years	Adult	M	Legs	Rhipicephalus microplus complex	Adult	M	Non-Engorged	2
2023-04-26	Tamao Farm	Kandoeng	Takeo	11.2963	104.824	Cow2	3 years	Adult	M	Legs	Rhipicephalus sp.	Nymph	n/a	Engorged	3
2023-04-26	Tamao Farm	Kandoeng	Takeo	11.2963	104.824	Cow2	3 years	Adult	M	Abdomen	Rhipicephalus microplus complex	Adult	F	Engorged	1
2023-04-26	Tamao Farm	Kandoeng	Takeo	11.2963	104.824	Cow2	3 years	Adult	M	Neck	Rhipicephalus microplus complex	Adult	M	Non-Engorged	1
2023-04-26	Tamao Farm	Kandoeng	Takeo	11.2963	104.824	Cow2	3 years	Adult	M	Neck	Rhipicephalus microplus complex	Adult	F	Engorged	1
2023-04-26	Tamao Farm	Kandoeng	Takeo	11.2963	104.824	Cow2	3 years	Adult	M	Neck	Rhipicephalus microplus complex	Adult	M	Non-Engorged	1
2023-04-26	Tamao Farm	Kandoeng	Takeo	11.2963	104.824	Cow2	3 years	Adult	M	Neck	Rhipicephalus sp.	Nymph	n/a	Engorged	1
2023-04-26	Tamao Farm	Kandoeng	Takeo	11.2963	104.824	Cow4	3 years	Adult	M	Ear	Rhipicephalus microplus complex	Adult	M	Non-Engorged	10
2023-04-26	Tamao Farm	Kandoeng	Takeo	11.2963	104.824	Cow4	3 years	Adult	M	Ear	Rhipicephalus microplus complex	Adult	F	Engorged	1
2023-04-26	Tamao Farm	Kandoeng	Takeo	11.2963	104.824	Cow4	3 years	Adult	M	Ear	Rhipicephalus sp.	Nymph	n/a	Engorged	8
2023-04-26	Tamao Farm	Kandoeng	Takeo	11.2963	104.824	Cow4	3 years	Adult	M	Tail	Rhipicephalus microplus complex	Adult	M	Non-Engorged	1
2023-04-26	Tamao Farm	Kandoeng	Takeo	11.2963	104.824	Cow4	3 years	Adult	M	Neck	Rhipicephalus sp.	Nymph	n/a	Engorged	2
2023-04-26	Tamao Farm	Kandoeng	Takeo	11.2963	104.824	Cow4	3 years	Adult	M	Legs	Rhipicephalus microplus complex	Adult	F	Engorged	3
2023-04-26	Tamao Farm	Kandoeng	Takeo	11.2963	104.824	Cow4	3 years	Adult	M	Legs	Rhipicephalus microplus complex	Adult	M	Non-Engorged	4
2023-04-26	Tamao Farm	Kandoeng	Takeo	11.2963	104.824	Cow4	3 years	Adult	M	Legs	Rhipicephalus sp.	Nymph	n/a	Engorged	1
2023-04-26	Tamao Farm	Kandoeng	Takeo	11.2963	104.824	Cow4	3 years	Adult	M	Abdomen	Rhipicephalus microplus complex	Adult	F	Engorged	5
2023-04-26	Tamao Farm	Kandoeng	Takeo	11.2963	104.824	Cow6	6 years	Adult	F	Back	Rhipicephalus microplus complex	Adult	F	Engorged	2
2023-04-26	Tamao Farm	Kandoeng	Takeo	11.2963	104.824	Cow6	6 years	Adult	F	Back	Rhipicephalus microplus complex	Adult	M	Non-Engorged	1
2023-04-26	Tamao Farm	Kandoeng	Takeo	11.2963	104.824	Cow6	6 years	Adult	F	Back	Rhipicephalus sp.	Nymph	n/a	Engorged	1
2023-04-26	Tamao Farm	Kandoeng	Takeo	11.2963	104.824	Cow6	6 years	Adult	F	Abdomen	Rhipicephalus microplus complex	Adult	F	Engorged	3
2023-04-26	Tamao Farm	Kandoeng	Takeo	11.2963	104.824	Cow6	6 years	Adult	F	Legs	Rhipicephalus microplus complex	Adult	F	Engorged	2
2023-04-26	Tamao Farm	Kandoeng	Takeo	11.2963	104.824	Cow6	6 years	Adult	F	Legs	Rhipicephalus microplus complex	Adult	F	Engorged	1
2023-04-26	Tamao Farm	Kandoeng	Takeo	11.2963	104.824	Cow6	6 years	Adult	F	Legs	Rhipicephalus microplus complex	Adult	F	Engorged	4
2023-04-26	Tamao Farm	Kandoeng	Takeo	11.2963	104.824	Cow6	6 years	Adult	F	Legs	Rhipicephalus microplus complex	Adult	M	Non-Engorged	2
2023-04-26	Tamao Farm	Kandoeng	Takeo	11.2963	104.824	Cow6	6 years	Adult	F	Legs	Rhipicephalus sp.	Nymph	n/a	Engorged	1
2023-04-26	Tamao Farm	Kandoeng	Takeo	11.2963	104.824	Cow6	6 years	Adult	F	Neck	Rhipicephalus sp.	Nymph	n/a	Engorged	3
2023-04-26	Tamao Farm	Kandoeng	Takeo	11.2963	104.824	Cow6	6 years	Adult	F	Back	Rhipicephalus microplus complex	Adult	F	Engorged	1
2023-04-26	Tamao Farm	Kandoeng	Takeo	11.2963	104.824	Cow6	6 years	Adult	F	Back	Rhipicephalus microplus complex	Adult	M	Non-Engorged	1
2023-04-26	Tamao Farm	Kandoeng	Takeo	11.2963	104.824	Cow6	6 years	Adult	F	Back	Rhipicephalus microplus complex	Adult	F	Engorged	2
2023-04-26	Tamao Farm	Kandoeng	Takeo	11.2963	104.824	Cow6	6 years	Adult	F	Back	Rhipicephalus sp.	Nymph	n/a	Engorged	1
2023-04-26	Tamao Farm	Kandoeng	Takeo	11.2963	104.824	Cow6	6 years	Adult	F	Back	Rhipicephalus microplus complex	Adult	M	Non-Engorged	1
2023-04-26	Tamao Farm	Kandoeng	Takeo	11.2963	104.824	Cow6	6 years	Adult	F	Back	Rhipicephalus microplus complex	Adult	F	Engorged	9
2023-04-26	Tamao Farm	Kandoeng	Takeo	11.2963	104.824	Cow6	6 years	Adult	F	Back	Rhipicephalus microplus complex	Adult	M	Non-Engorged	11
2023-04-26	Tamao Farm	Kandoeng	Takeo	11.2963	104.824	Cow6	6 years	Adult	F	Back	Rhipicephalus microplus complex	Adult	F	Engorged	6
2023-04-26	Tamao Farm	Kandoeng	Takeo	11.2963	104.824	Cow5	6 years	Adult	F	Abdomen	Rhipicephalus sp.	Nymph	n/a	Engorged	8
2023-04-26	Tamao Farm	Kandoeng	Takeo	11.2963	104.824	Cow5	6 years	Adult	F	Abdomen	Rhipicephalus microplus complex	Adult	F	Engorged	1
2023-04-26	Tamao Farm	Kandoeng	Takeo	11.2963	104.824	Cow5	6 years	Adult	F	Abdomen	Rhipicephalus sp.	Nymph	n/a	Engorged	3
2023-04-26	Tamao Farm	Kandoeng	Takeo	11.2963	104.824	Cow5	6 years	Adult	F	Neck	Rhipicephalus microplus complex	Adult	M	Non-Engorged	3
2023-04-26	Tamao Farm	Kandoeng	Takeo	11.2963	104.824	Cow5	6 years	Adult	F	Neck	Rhipicephalus microplus complex	Adult	F	Engorged	4
2023-04-26	Tamao Farm	Kandoeng	Takeo	11.2963	104.824	Cow5	6 years	Adult	F	Neck	Rhipicephalus microplus complex	Adult	M	Non-Engorged	2
2023-04-26	Tamao Farm	Kandoeng	Takeo	11.2963	104.824	Cow5	6 years	Adult	F	Neck	Rhipicephalus sp.	Nymph	n/a	Engorged	5
2023-04-26	Tamao Farm	Kandoeng	Takeo	11.2963	104.824	Cow5	6 years	Adult	F	Legs	Rhipicephalus microplus complex	Adult	F	Engorged	10
2023-04-26	Tamao Farm	Kandoeng	Takeo	11.2963	104.824	Cow5	6 years	Adult	F	Legs	Rhipicephalus microplus complex	Adult	M	Non-Engorged	1
2023-04-26	Tamao Farm	Kandoeng	Takeo	11.2963	104.824	Cow5	6 years	Adult	F	Legs	Rhipicephalus microplus complex	Adult	F	Engorged	4
2023-04-26	Tamao Farm	Kandoeng	Takeo	11.2963	104.824	Cow5	6 years	Adult	F	Legs	Rhipicephalus microplus complex	Adult	M	Non-Engorged	1
2023-04-26	Tamao Farm	Kandoeng	Takeo	11.2963	104.824	Cow5	6 years	Adult	F	Legs	Rhipicephalus microplus complex	Adult	F	Engorged	9
2023-04-26	Tamao Farm	Kandoeng	Takeo	11.2963	104.824	Cow5	6 years	Adult	F	Ear	Rhipicephalus microplus complex	Adult	F	Engorged	3
2023-04-26	Tamao Farm	Kandoeng	Takeo	11.2963	104.824	Cow5	6 years	Adult	F	Ear	Rhipicephalus microplus complex	Adult	M	Non-Engorged	5
2023-04-26	Tamao Farm	Kandoeng	Takeo	11.2963	104.824	Cow5	6 years	Adult	F	Ear	Rhipicephalus microplus complex	Adult	F	Engorged	3
2023-04-26	Tamao Farm	Kandoeng	Takeo	11.2963	104.824	Cow5	6 years	Adult	F	Ear	Rhipicephalus sp.	Nymph	n/a	Engorged	11
2023-04-26	Tamao Farm	Kandoeng	Takeo	11.2963	104.824	Cow7	8 years	Adult	F	Abdomen	Rhipicephalus microplus complex	Adult	M	Non-Engorged	2
2023-04-26	Tamao Farm	Kandoeng	Takeo	11.2963	104.824	Cow7	8 years	Adult	F	Abdomen	Rhipicephalus microplus complex	Adult	F	Engorged	1
2023-04-26	Tamao Farm	Kandoeng	Takeo	11.2963	104.824	Cow7	8 years	Adult	F	Abdomen	Rhipicephalus microplus complex	Adult	M	Non-Engorged	2
2023-04-26	Tamao Farm	Kandoeng	Takeo	11.2963	104.824	Cow7	8 years	Adult	F	Abdomen	Rhipicephalus sp.	Nymph	n/a	Engorged	2
2023-04-26	Tamao Farm	Kandoeng	Takeo	11.2963	104.824	Cow7	8 years	Adult	F	Ear	Rhipicephalus microplus complex	Adult	M	Non-Engorged	1
2023-04-26	Tamao Farm	Kandoeng	Takeo	11.2963	104.824	Cow7	8 years	Adult	F	Ear	Rhipicephalus microplus complex	Adult	F	Engorged	3
2023-04-26	Tamao Farm	Kandoeng	Takeo	11.2963	104.824	Cow7	8 years	Adult	F	Ear	Rhipicephalus microplus complex	Adult	M	Non-Engorged	4
2023-04-26	Tamao Farm	Kandoeng	Takeo	11.2963	104.824	Cow7	8 years	Adult	F	Ear	Rhipicephalus microplus complex	Adult	F	Engorged	1
2023-04-26	Tamao Farm	Kandoeng	Takeo	11.2963	104.824	Cow7	8 years	Adult	F	Ear	Rhipicephalus sp.	Nymph	n/a	Engorged	2
2023-04-26	Tamao Farm	Kandoeng	Takeo	11.2963	104.824	Cow7	8 years	Adult	F	Neck	Rhipicephalus microplus complex	Adult	M	Non-Engorged	1
2023-04-26	Tamao Farm	Kandoeng	Takeo	11.2963	104.824	Cow7	8 years	Adult	F	Neck	Rhipicephalus microplus complex	Adult	F	Engorged	1
2023-04-26	Tamao Farm	Kandoeng	Takeo	11.2963	104.824	Cow7	8 years	Adult	F	Neck	Rhipicephalus microplus complex	Adult	F	Engorged	1
2023-04-26	Tamao Farm	Kandoeng	Takeo	11.2963	104.824	Cow7	8 years	Adult	F	Neck	Rhipicephalus sp.	Nymph	n/a	Engorged	4
2023-04-26	Tamao Farm	Kandoeng	Takeo	11.2963	104.824	Cow7	8 years	Adult	F	Legs	Rhipicephalus microplus complex	Adult	F	Engorged	5
2023-04-26	Tamao Farm	Kandoeng	Takeo	11.2963	104.824	Cow7	8 years	Adult	F	Legs	Rhipicephalus microplus complex	Adult	M	Non-Engorged	3
2023-04-26	Tamao Farm	Kandoeng	Takeo	11.2963	104.824	Cow7	8 years	Adult	F	Legs	Rhipicephalus microplus complex	Adult	F	Engorged	3
2023-04-26	Tamao Farm	Kandoeng	Takeo	11.2963	104.824	Cow7	8 years	Adult	F	Legs	Rhipicephalus sp.	Nymph	n/a	Engorged	1
2023-04-26	Tamao Farm	Kandoeng	Takeo	11.2963	104.824	Cow8	14 years	Adult	F	Abdomen	Rhipicephalus microplus complex	Adult	M	Non-Engorged	3
2023-04-26	Tamao Farm	Kandoeng	Takeo	11.2963	104.824	Cow8	14 years	Adult	F	Neck	Rhipicephalus microplus complex	Adult	M	Non-Engorged	1
2023-04-26	Tamao Farm	Kandoeng	Takeo	11.2963	104.824	Cow8	14 years	Adult	F	Neck	Rhipicephalus microplus complex	Adult	F	Non-Engorged	1
2023-04-26	Tamao Farm	Kandoeng	Takeo	11.2963	104.824	Cow8	14 years	Adult	F	Neck	Rhipicephalus microplus complex	Adult	F	Engorged	1
2023-04-26	Tamao Farm	Kandoeng	Takeo	11.2963	104.824	Cow8	14 years	Adult	F	Legs	Rhipicephalus microplus complex	Adult	M	Non-Engorged	1
2023-04-26	Tamao Farm	Kandoeng	Takeo	11.2963	104.824	Cow8	14 years	Adult	F	Legs	Rhipicephalus microplus complex	Adult	M	Non-Engorged	2
2023-04-26	Tamao Farm	Kandoeng	Takeo	11.2963	104.824	Cow8	14 years	Adult	F	Abdomen	Rhipicephalus microplus complex	Adult	M	Non-Engorged	2
2023-04-26	Tamao Farm	Kandoeng	Takeo	11.2963	104.824	Cow8	14 years	Adult	F	Abdomen	Rhipicephalus microplus complex	Adult	M	Non-Engorged	3
2023-04-26	Tamao Farm	Kandoeng	Takeo	11.2963	104.824	Cow8	14 years	Adult	F	Abdomen	Rhipicephalus sp.	Nymph	n/a	Engorged	2
2023-04-26	Tamao Farm	Kandoeng	Takeo	11.2963	104.824	Cow9	10 years	Adult	F	Abdomen	Rhipicephalus microplus complex	Adult	M	Non-Engorged	2
2023-04-26	Tamao Farm	Kandoeng	Takeo	11.2963	104.824	Cow9	10 years	Adult	F	Abdomen	Rhipicephalus microplus complex	Adult	F	Engorged	1
2023-04-26	Tamao Farm	Kandoeng	Takeo	11.2963	104.824	Cow9	10 years	Adult	F	Legs	Rhipicephalus microplus complex	Adult	M	Non-Engorged	6
2023-04-26	Tamao Farm	Kandoeng	Takeo	11.2963	104.824	Cow10	3 years	Adult	M	Ear	Rhipicephalus microplus complex	Adult	F	Engorged	1
2023-04-26	Tamao Farm	Kandoeng	Takeo	11.2963	104.824	Cow10	3 years	Adult	M	Ear	Rhipicephalus sp.	Nymph	n/a	Engorged	1
2023-04-26	Tamao Farm	Kandoeng	Takeo	11.2963	104.824	Cow10	3 years	Adult	M	Neck	Rhipicephalus microplus complex	Adult	M	Non-Engorged	2
2023-04-26	Tamao Farm	Kandoeng	Takeo	11.2963	104.824	Cow10	3 years	Adult	M	Neck	Rhipicephalus microplus complex	Adult	F	Engorged	1
2023-04-26	Tamao Farm	Kandoeng	Takeo	11.2963	104.824	Cow10	3 years	Adult	M	Neck	Rhipicephalus sp.	Nymph	n/a	Engorged	4
2023-04-26	Tamao Farm	Kandoeng	Takeo	11.2963	104.824	Cow10	3 years	Adult	M	Legs	Rhipicephalus microplus complex	Adult	M	Non-Engorged	2
2023-04-26	Tamao Farm	Kandoeng	Takeo	11.2963	104.824	Cow10	3 years	Adult	M	Legs	Rhipicephalus microplus complex	Adult	F	Engorged	1
2023-04-26	Tamao Farm	Kandoeng	Takeo	11.2963	104.824	Cow10	3 years	Adult	M	Legs	Rhipicephalus microplus complex	Adult	F	Non-Engorged	1
2023-04-26	Tamao Farm	Kandoeng	Takeo	11.2963	104.824	Cow10	3 years	Adult	M	Legs	Rhipicephalus microplus complex	Adult	F	Non-Engorged	2
2023-04-26	Tamao Farm	Kandoeng	Takeo	11.2963	104.824	Cow10	3 years	Adult	M	Legs	Rhipicephalus sp.	Nymph	n/a	Engorged	2
2023-04-26	Tamao Farm	Kandoeng	Takeo	11.2963	104.824	Cow10	3 years	Adult	M	Abdomen	Rhipicephalus microplus complex	Adult	M	Non-Engorged	1
2023-04-26	Tamao Farm	Kandoeng	Takeo	11.2963	104.824	Cow10	3 years	Adult	M	Abdomen	Rhipicephalus microplus complex	Adult	F	Non-Engorged	5
2023-04-26	Tamao Farm	Kandoeng	Takeo	11.2963	104.824	Cow10	3 years	Adult	M	Abdomen	Rhipicephalus microplus complex	Adult	M	Non-Engorged	5
2023-04-26	Tamao Farm	Kandoeng	Takeo	11.2963	104.824	Cow10	3 years	Adult	M	Abdomen	Rhipicephalus microplus complex	Adult	F	Engorged	1
2023-04-26	Tamao Farm	Kandoeng	Takeo	11.2963	104.824	Cow10	3 years	Adult	M	Abdomen	Rhipicephalus sp.	Nymph	n/a	Engorged	5
2023-04-26	Tamao Farm	Kandoeng	Takeo	11.2963	104.824	Cow3	15 years	Adult	F	Abdomen	Rhipicephalus microplus complex	Adult	F	Non-Engorged	1
2023-04-26	Tamao Farm	Kandoeng	Takeo	11.2963	104.824	Cow3	15 years	Adult	F	Abdomen	Rhipicephalus microplus complex	Adult	F	Engorged	4
2023-04-26	Tamao Farm	Kandoeng	Takeo	11.2963	104.824	Cow3	15 years	Adult	F	Tail	Rhipicephalus microplus complex	Adult	F	Non-Engorged	2
2023-04-26	Tamao Farm	Kandoeng	Takeo	11.2963	104.824	Cow3	15 years	Adult	F	Tail	Rhipicephalus microplus complex	Adult	M	Non-Engorged	2
2023-04-26	Tamao Farm	Kandoeng	Takeo	11.2963	104.824	Cow3	15 years	Adult	F	Tail	Rhipicephalus microplus complex	Adult	F	Engorged	1
2023-04-26	Tamao Farm	Kandoeng	Takeo	11.2963	104.824	Cow3	15 years	Adult	F	Back	Rhipicephalus microplus complex	Adult	F	Non-Engorged	1
2023-04-26	Tamao Farm	Kandoeng	Takeo	11.2963	104.824	Cow3	15 years	Adult	F	Back	Rhipicephalus microplus complex	Adult	F	Engorged	1
2023-04-26	Tamao Farm	Kandoeng	Takeo	11.2963	104.824	Cow3	15 years	Adult	F	Abdomen	Rhipicephalus microplus complex	Adult	M	Non-Engorged	1
2023-04-26	Tamao Farm	Kandoeng	Takeo	11.2963	104.824	Cow3	15 years	Adult	F	Abdomen	Rhipicephalus microplus complex	Adult	M	Non-Engorged	1
2023-04-26	Tamao Farm	Kandoeng	Takeo	11.2963	104.824	Cow3	15 years	Adult	F	Abdomen	Rhipicephalus microplus complex	Adult	F	Engorged	2
2023-04-26	Tamao Farm	Kandoeng	Takeo	11.2963	104.824	Cow3	15 years	Adult	F	Neck	Rhipicephalus microplus complex	Adult	M	Non-Engorged	2
2023-04-26	Tamao Farm	Kandoeng	Takeo	11.2963	104.824	Cow3	15 years	Adult	F	Neck	Rhipicephalus sp.	Nymph	n/a	Engorged	8
2023-04-26	Tamao Farm	Kandoeng	Takeo	11.2963	104.824	Cow3	15 years	Adult	F	Ear	Rhipicephalus microplus complex	Adult	M	Non-Engorged	10
2023-04-26	Tamao Farm	Kandoeng	Takeo	11.2963	104.824	Cow3	15 years	Adult	F	Ear	Rhipicephalus microplus complex	Adult	F	Engorged	2
2023-04-26	Tamao Farm	Kandoeng	Takeo	11.2963	104.824	Cow3	15 years	Adult	F	Ear	Rhipicephalus microplus complex	Adult	M	Non-Engorged	1
2023-04-26	Tamao Farm	Kandoeng	Takeo	11.2963	104.824	Cow3	15 years	Adult	F	Ear	Rhipicephalus microplus complex	Adult	F	Engorged	1
2023-04-26	Tamao Farm	Kandoeng	Takeo	11.2963	104.824	Cow3	15 years	Adult	F	Ear	Rhipicephalus sp.	Nymph	n/a	Engorged	4
2023-04-26	Tamao Farm	Kandoeng	Takeo	11.2963	104.824	Cow3	15 years	Adult	F	Legs	Rhipicephalus microplus complex	Adult	M	Non-Engorged	3
2023-04-26	Tamao Farm	Kandoeng	Takeo	11.2963	104.824	Cow3	15 years	Adult	F	Legs	Rhipicephalus microplus complex	Adult	F	Non-Engorged	4
2023-04-26	Tamao Farm	Kandoeng	Takeo	11.2963	104.824	Cow3	15 years	Adult	F	Legs	Rhipicephalus microplus complex	Adult	F	Engorged	2
2023-04-26	Tamao Farm	Kandoeng	Takeo	11.2963	104.824	Cow3	15 years	Adult	F	Legs	Rhipicephalus microplus complex	Adult	F	Non-Engorged	1
2023-04-26	Tamao Farm	Kandoeng	Takeo	11.2963	104.824	Cow3	15 years	Adult	F	Legs	Rhipicephalus sp.	Nymph	n/a	Engorged	1
2023-04-27	K.S. Farm	Traeng Trayueng	Kampong Speu	11.245	104.124	Cow1	3 years	Adult	F	Legs	Rhipicephalus microplus complex	Adult	F	Engorged	10
2023-04-27	K.S. Farm	Traeng Trayueng	Kampong Speu	11.245	104.124	Cow1	3 years	Adult	F	Neck	Rhipicephalus sp.	Nymph	n/a	Engorged	1
2023-04-27	K.S. Farm	Traeng Trayueng	Kampong Speu	11.245	104.124	Cow1	3 years	Adult	F	Neck	Rhipicephalus sp.	Nymph	n/a	Engorged	24
2023-04-27	K.S. Farm	Traeng Trayueng	Kampong Speu	11.245	104.124	Cow1	3 years	Adult	F	Neck	Rhipicephalus microplus complex	Adult	M	Non-Engorged	2
2023-04-27	K.S. Farm	Traeng Trayueng	Kampong Speu	11.245	104.124	Cow1	3 years	Adult	F	Neck	Rhipicephalus microplus complex	Adult	F	Engorged	3
2023-04-27	K.S. Farm	Traeng Trayueng	Kampong Speu	11.245	104.124	Cow1	3 years	Adult	F	Neck	Rhipicephalus microplus complex	Adult	M	Non-Engorged	2
2023-04-27	K.S. Farm	Traeng Trayueng	Kampong Speu	11.245	104.124	Cow1	3 years	Adult	F	Neck	Rhipicephalus microplus complex	Adult	F	Engorged	3
2023-04-27	K.S. Farm	Traeng Trayueng	Kampong Speu	11.245	104.124	Cow1	3 years	Adult	F	Back	Rhipicephalus sp.	Nymph	n/a	Engorged	25
2023-04-27	K.S. Farm	Traeng Trayueng	Kampong Speu	11.245	104.124	Cow1	3 years	Adult	F	Back	Rhipicephalus microplus complex	Adult	M	Non-Engorged	1
2023-04-27	K.S. Farm	Traeng Trayueng	Kampong Speu	11.245	104.124	Cow1	3 years	Adult	F	Back	Rhipicephalus microplus complex	Adult	F	Engorged	2
2023-04-27	K.S. Farm	Traeng Trayueng	Kampong Speu	11.245	104.124	Cow1	3 years	Adult	F	Back	Rhipicephalus microplus complex	Adult	M	Non-Engorged	3
2023-04-27	K.S. Farm	Traeng Trayueng	Kampong Speu	11.245	104.124	Cow1	3 years	Adult	F	Ear	Rhipicephalus sp.	Nymph	n/a	Engorged	25
2023-04-27	K.S. Farm	Traeng Trayueng	Kampong Speu	11.245	104.124	Cow1	3 years	Adult	F	Ear	Rhipicephalus sp.	Larva	n/a	Engorged	35
2023-04-27	K.S. Farm	Traeng Trayueng	Kampong Speu	11.245	104.124	Cow1	3 years	Adult	F	Ear	Rhipicephalus microplus complex	Adult	M	Non-Engorged	1
2023-04-27	K.S. Farm	Traeng Trayueng	Kampong Speu	11.245	104.124	Cow1	3 years	Adult	F	Ear	Rhipicephalus microplus complex	Adult	F	Engorged	1
2023-04-27	K.S. Farm	Traeng Trayueng	Kampong Speu	11.245	104.124	Cow1	3 years	Adult	F	Head	Rhipicephalus sp.	Nymph	n/a	Engorged	2
2023-04-27	K.S. Farm	Traeng Trayueng	Kampong Speu	11.245	104.124	Cow1	3 years	Adult	F	Abdomen	Rhipicephalus microplus complex	Adult	F	Engorged	4
2023-04-27	K.S. Farm	Traeng Trayueng	Kampong Speu	11.245	104.124	Cow1	3 years	Adult	F	Abdomen	Rhipicephalus sp.	Nymph	n/a	Engorged	3
2023-04-27	K.S. Farm	Traeng Trayueng	Kampong Speu	11.245	104.124	Cow1	3 years	Adult	F	Abdomen	Rhipicephalus microplus complex	Adult	M	Non-Engorged	1
2023-04-27	K.S. Farm	Traeng Trayueng	Kampong Speu	11.245	104.124	Cow1	3 years	Adult	F	Tail	Rhipicephalus sp.	Nymph	n/a	Engorged	16
2023-04-27	K.S. Farm	Traeng Trayueng	Kampong Speu	11.245	104.124	Cow7	3 years	Adult	F	Back	Rhipicephalus microplus complex	Adult	M	Non-Engorged	9
2023-04-27	K.S. Farm	Traeng Trayueng	Kampong Speu	11.245	104.124	Cow7	3 years	Adult	F	Back	Rhipicephalus microplus complex	Adult	F	Engorged	7
2023-04-27	K.S. Farm	Traeng Trayueng	Kampong Speu	11.245	104.124	Cow7	3 years	Adult	F	Back	Rhipicephalus microplus complex	Adult	F	Engorged	17
2023-04-27	K.S. Farm	Traeng Trayueng	Kampong Speu	11.245	104.124	Cow7	3 years	Adult	F	Back	Rhipicephalus microplus complex	Adult	M	Non-Engorged	1
2023-04-27	K.S. Farm	Traeng Trayueng	Kampong Speu	11.245	104.124	Cow7	3 years	Adult	F	Back	Rhipicephalus microplus complex	Adult	F	Engorged	1
2023-04-27	K.S. Farm	Traeng Trayueng	Kampong Speu	11.245	104.124	Cow7	3 years	Adult	F	Back	Rhipicephalus microplus complex	Adult	F	Engorged	1
2023-04-27	K.S. Farm	Traeng Trayueng	Kampong Speu	11.245	104.124	Cow7	3 years	Adult	F	Back	Rhipicephalus sp.	Nymph	n/a	Engorged	4
2023-04-27	K.S. Farm	Traeng Trayueng	Kampong Speu	11.245	104.124	Cow7	3 years	Adult	F	Ear	Rhipicephalus sp.	Nymph	n/a	Engorged	8
2023-04-27	K.S. Farm	Traeng Trayueng	Kampong Speu	11.245	104.124	Cow7	3 years	Adult	F	Ear	Rhipicephalus microplus complex	Adult	F	Engorged	3
2023-04-27	K.S. Farm	Traeng Trayueng	Kampong Speu	11.245	104.124	Cow7	3 years	Adult	F	Tail	Rhipicephalus microplus complex	Adult	F	Engorged	1
2023-04-27	K.S. Farm	Traeng Trayueng	Kampong Speu	11.245	104.124	Cow7	3 years	Adult	F	Tail	Rhipicephalus sp.	Nymph	n/a	Non-Engorged	1
2023-04-27	K.S. Farm	Traeng Trayueng	Kampong Speu	11.245	104.124	Cow7	3 years	Adult	F	Tail	Rhipicephalus microplus complex	Adult	M	Non-Engorged	1
2023-04-27	K.S. Farm	Traeng Trayueng	Kampong Speu	11.245	104.124	Cow7	3 years	Adult	F	Tail	Rhipicephalus microplus complex	Adult	F	Engorged	3
2023-04-27	K.S. Farm	Traeng Trayueng	Kampong Speu	11.245	104.124	Cow7	3 years	Adult	F	Head	Rhipicephalus microplus complex	Adult	F	Engorged	1
2023-04-27	K.S. Farm	Traeng Trayueng	Kampong Speu	11.245	104.124	Cow7	3 years	Adult	F	Head	Rhipicephalus microplus complex	Adult	F	Non-Engorged	1
2023-04-27	K.S. Farm	Traeng Trayueng	Kampong Speu	11.245	104.124	Cow7	3 years	Adult	F	Head	Rhipicephalus sp.	Nymph	n/a	Engorged	2
2023-04-27	K.S. Farm	Traeng Trayueng	Kampong Speu	11.245	104.124	Cow7	3 years	Adult	F	Legs	Rhipicephalus microplus complex	Adult	F	Engorged	6
2023-04-27	K.S. Farm	Traeng Trayueng	Kampong Speu	11.245	104.124	Cow7	3 years	Adult	F	Abdomen	Rhipicephalus microplus complex	Adult	F	Engorged	2
2023-04-27	K.S. Farm	Traeng Trayueng	Kampong Speu	11.245	104.124	Cow7	3 years	Adult	F	Neck	Rhipicephalus sp.	Nymph	n/a	Engorged	13
2023-04-27	K.S. Farm	Traeng Trayueng	Kampong Speu	11.245	104.124	Cow7	3 years	Adult	F	Neck	Rhipicephalus microplus complex	Adult	M	Non-Engorged	2
2023-04-27	K.S. Farm	Traeng Trayueng	Kampong Speu	11.245	104.124	Cow7	3 years	Adult	F	Neck	Rhipicephalus microplus complex	Adult	F	Engorged	3
2023-04-27	K.S. Farm	Traeng Trayueng	Kampong Speu	11.245	104.124	Cow7	3 years	Adult	F	Neck	Rhipicephalus microplus complex	Adult	M	Non-Engorged	3
2023-04-27	K.S. Farm	Traeng Trayueng	Kampong Speu	11.245	104.124	Cow7	3 years	Adult	F	Neck	Rhipicephalus microplus complex	Adult	F	Engorged	9
2023-04-27	K.S. Farm	Traeng Trayueng	Kampong Speu	11.245	104.124	Cow2	8 years	Adult	F	Tail	Rhipicephalus microplus complex	Adult	F	Non-Engorged	1
2023-04-27	K.S. Farm	Traeng Trayueng	Kampong Speu	11.245	104.124	Cow2	8 years	Adult	F	Tail	Rhipicephalus microplus complex	Adult	M	Non-Engorged	3
2023-04-27	K.S. Farm	Traeng Trayueng	Kampong Speu	11.245	104.124	Cow2	8 years	Adult	F	Tail	Rhipicephalus microplus complex	Adult	F	Engorged	3
2023-04-27	K.S. Farm	Traeng Trayueng	Kampong Speu	11.245	104.124	Cow2	8 years	Adult	F	Tail	Rhipicephalus sp.	Nymph	n/a	Engorged	5
2023-04-27	K.S. Farm	Traeng Trayueng	Kampong Speu	11.245	104.124	Cow2	8 years	Adult	F	Legs	Rhipicephalus microplus complex	Adult	M	Non-Engorged	1
2023-04-27	K.S. Farm	Traeng Trayueng	Kampong Speu	11.245	104.124	Cow2	8 years	Adult	F	Legs	Rhipicephalus microplus complex	Adult	F	Engorged	4
2023-04-27	K.S. Farm	Traeng Trayueng	Kampong Speu	11.245	104.124	Cow2	8 years	Adult	F	Back	Rhipicephalus microplus complex	Adult	M	Non-Engorged	1
2023-04-27	K.S. Farm	Traeng Trayueng	Kampong Speu	11.245	104.124	Cow2	8 years	Adult	F	Back	Rhipicephalus microplus complex	Adult	F	Engorged	6
2023-04-27	K.S. Farm	Traeng Trayueng	Kampong Speu	11.245	104.124	Cow2	8 years	Adult	F	Back	Rhipicephalus microplus complex	Adult	F	Non-Engorged	1
2023-04-27	K.S. Farm	Traeng Trayueng	Kampong Speu	11.245	104.124	Cow2	8 years	Adult	F	Back	Rhipicephalus sp.	Nymph	n/a	Engorged	12
2023-04-27	K.S. Farm	Traeng Trayueng	Kampong Speu	11.245	104.124	Cow2	8 years	Adult	F	Neck	Rhipicephalus microplus complex	Adult	M	Non-Engorged	1
2023-04-27	K.S. Farm	Traeng Trayueng	Kampong Speu	11.245	104.124	Cow2	8 years	Adult	F	Neck	Rhipicephalus microplus complex	Adult	F	Engorged	1
2023-04-27	K.S. Farm	Traeng Trayueng	Kampong Speu	11.245	104.124	Cow2	8 years	Adult	F	Neck	Rhipicephalus microplus complex	Adult	M	Non-Engorged	2
2023-04-27	K.S. Farm	Traeng Trayueng	Kampong Speu	11.245	104.124	Cow2	8 years	Adult	F	Neck	Rhipicephalus microplus complex	Adult	F	Engorged	3
2023-04-27	K.S. Farm	Traeng Trayueng	Kampong Speu	11.245	104.124	Cow2	8 years	Adult	F	Neck	Rhipicephalus sp.	Nymph	n/a	Engorged	15
2023-04-27	K.S. Farm	Traeng Trayueng	Kampong Speu	11.245	104.124	Cow2	8 years	Adult	F	Abdomen	Rhipicephalus microplus complex	Adult	M	Non-Engorged	2
2023-04-27	K.S. Farm	Traeng Trayueng	Kampong Speu	11.245	104.124	Cow2	8 years	Adult	F	Abdomen	Rhipicephalus microplus complex	Adult	M	Non-Engorged	4
2023-04-27	K.S. Farm	Traeng Trayueng	Kampong Speu	11.245	104.124	Cow2	8 years	Adult	F	Abdomen	Rhipicephalus microplus complex	Adult	F	Engorged	4
2023-04-27	K.S. Farm	Traeng Trayueng	Kampong Speu	11.245	104.124	Cow2	8 years	Adult	F	Abdomen	Rhipicephalus sp.	Nymph	n/a	Engorged	6
2023-04-27	K.S. Farm	Traeng Trayueng	Kampong Speu	11.245	104.124	Cow2	8 years	Adult	F	Ear	Rhipicephalus haemaphysaloides	Adult	M	Non-Engorged	1
2023-04-27	K.S. Farm	Traeng Trayueng	Kampong Speu	11.245	104.124	Cow2	8 years	Adult	F	Ear	Rhipicephalus microplus complex	Adult	M	Non-Engorged	1
2023-04-27	K.S. Farm	Traeng Trayueng	Kampong Speu	11.245	104.124	Cow2	8 years	Adult	F	Ear	Rhipicephalus microplus complex	Adult	M	Non-Engorged	3
2023-04-27	K.S. Farm	Traeng Trayueng	Kampong Speu	11.245	104.124	Cow2	8 years	Adult	F	Ear	Rhipicephalus microplus complex	Adult	F	Engorged	4
2023-04-27	K.S. Farm	Traeng Trayueng	Kampong Speu	11.245	104.124	Cow2	8 years	Adult	F	Ear	Rhipicephalus microplus complex	Adult	F	Non-Engorged	1
2023-04-27	K.S. Farm	Traeng Trayueng	Kampong Speu	11.245	104.124	Cow2	8 years	Adult	F	Ear	Rhipicephalus sp.	Nymph	n/a	Engorged	10
2023-04-27	K.S. Farm	Traeng Trayueng	Kampong Speu	11.245	104.124	Cow4	4 years	Adult	M	Neck	Rhipicephalus microplus complex	Adult	M	Non-Engorged	5
2023-04-27	K.S. Farm	Traeng Trayueng	Kampong Speu	11.245	104.124	Cow4	4 years	Adult	M	Neck	Rhipicephalus microplus complex	Adult	F	Engorged	18
2023-04-27	K.S. Farm	Traeng Trayueng	Kampong Speu	11.245	104.124	Cow4	4 years	Adult	M	Neck	Rhipicephalus microplus complex	Adult	F	Non-Engorged	2
2023-04-27	K.S. Farm	Traeng Trayueng	Kampong Speu	11.245	104.124	Cow4	4 years	Adult	M	Neck	Rhipicephalus microplus complex	Adult	M	Non-Engorged	1
2023-04-27	K.S. Farm	Traeng Trayueng	Kampong Speu	11.245	104.124	Cow4	4 years	Adult	M	Neck	Rhipicephalus microplus complex	Adult	F	Non-Engorged	3
2023-04-27	K.S. Farm	Traeng Trayueng	Kampong Speu	11.245	104.124	Cow4	4 years	Adult	M	Neck	Rhipicephalus sp.	Nymph	n/a	Engorged	15
2023-04-27	K.S. Farm	Traeng Trayueng	Kampong Speu	11.245	104.124	Cow4	4 years	Adult	M	Abdomen	Rhipicephalus microplus complex	Adult	F	Engorged	3
2023-04-27	K.S. Farm	Traeng Trayueng	Kampong Speu	11.245	104.124	Cow4	4 years	Adult	M	Abdomen	Rhipicephalus sp.	Nymph	n/a	Engorged	3
2023-04-27	K.S. Farm	Traeng Trayueng	Kampong Speu	11.245	104.124	Cow4	4 years	Adult	M	Legs	Rhipicephalus microplus complex	Adult	F	Engorged	1
2023-04-27	K.S. Farm	Traeng Trayueng	Kampong Speu	11.245	104.124	Cow4	4 years	Adult	M	Legs	Rhipicephalus microplus complex	Adult	F	Non-Engorged	3
2023-04-27	K.S. Farm	Traeng Trayueng	Kampong Speu	11.245	104.124	Cow4	4 years	Adult	M	Legs	Rhipicephalus sp.	Nymph	n/a	Engorged	2
2023-04-27	K.S. Farm	Traeng Trayueng	Kampong Speu	11.245	104.124	Cow4	4 years	Adult	M	Back	Rhipicephalus microplus complex	Adult	M	Non-Engorged	1
2023-04-27	K.S. Farm	Traeng Trayueng	Kampong Speu	11.245	104.124	Cow4	4 years	Adult	M	Back	Rhipicephalus sp.	Nymph	n/a	Engorged	3
2023-04-27	K.S. Farm	Traeng Trayueng	Kampong Speu	11.245	104.124	Cow4	4 years	Adult	M	Tail	Rhipicephalus sp.	Nymph	n/a	Engorged	9
2023-04-27	K.S. Farm	Traeng Trayueng	Kampong Speu	11.245	104.124	Cow4	4 years	Adult	M	Tail	Rhipicephalus microplus complex	Adult	M	Non-Engorged	1
2023-04-27	K.S. Farm	Traeng Trayueng	Kampong Speu	11.245	104.124	Cow4	4 years	Adult	M	Tail	Rhipicephalus microplus complex	Adult	M	Non-Engorged	1
2023-04-27	K.S. Farm	Traeng Trayueng	Kampong Speu	11.245	104.124	Cow4	4 years	Adult	M	Head	Rhipicephalus sp.	Nymph	n/a	Engorged	5
2023-04-27	K.S. Farm	Traeng Trayueng	Kampong Speu	11.245	104.124	Cow4	4 years	Adult	M	Head	Rhipicephalus microplus complex	Adult	M	Non-Engorged	1
2023-04-27	K.S. Farm	Traeng Trayueng	Kampong Speu	11.245	104.124	Cow4	4 years	Adult	M	Head	Rhipicephalus microplus complex	Adult	F	Engorged	2
2023-04-27	K.S. Farm	Traeng Trayueng	Kampong Speu	11.245	104.124	Cow4	4 years	Adult	M	Head	Rhipicephalus microplus complex	Adult	F	Non-Engorged	1
2023-04-27	K.S. Farm	Traeng Trayueng	Kampong Speu	11.245	104.124	Cow4	4 years	Adult	M	Ear	Rhipicephalus sp.	Larva	n/a	Engorged	22
2023-04-27	K.S. Farm	Traeng Trayueng	Kampong Speu	11.245	104.124	Cow4	4 years	Adult	M	Ear	Rhipicephalus sp.	Nymph	n/a	Engorged	20
2023-04-27	K.S. Farm	Traeng Trayueng	Kampong Speu	11.245	104.124	Cow4	4 years	Adult	M	Ear	Rhipicephalus microplus complex	Adult	M	Non-Engorged	3
2023-04-27	K.S. Farm	Traeng Trayueng	Kampong Speu	11.245	104.124	Cow4	4 years	Adult	M	Ear	Rhipicephalus microplus complex	Adult	F	Engorged	2
2023-04-27	K.S. Farm	Traeng Trayueng	Kampong Speu	11.245	104.124	Cow4	4 years	Adult	M	Ear	Rhipicephalus microplus complex	Adult	F	Non-Engorged	4
2023-04-27	K.S. Farm	Traeng Trayueng	Kampong Speu	11.245	104.124	Cow4	4 years	Adult	M	Ear	Rhipicephalus microplus complex	Adult	M	Non-Engorged	1
2023-04-27	K.S. Farm	Traeng Trayueng	Kampong Speu	11.245	104.124	Cow5	3 years	Adult	F	Abdomen	Rhipicephalus microplus complex	Adult	M	Non-Engorged	1
2023-04-27	K.S. Farm	Traeng Trayueng	Kampong Speu	11.245	104.124	Cow5	3 years	Adult	F	Abdomen	Rhipicephalus microplus complex	Adult	F	Engorged	1
2023-04-27	K.S. Farm	Traeng Trayueng	Kampong Speu	11.245	104.124	Cow5	3 years	Adult	F	Abdomen	Rhipicephalus microplus complex	Adult	F	Engorged	2
2023-04-27	K.S. Farm	Traeng Trayueng	Kampong Speu	11.245	104.124	Cow5	3 years	Adult	F	Abdomen	Rhipicephalus sp.	Nymph	n/a	Engorged	2
2023-04-27	K.S. Farm	Traeng Trayueng	Kampong Speu	11.245	104.124	Cow5	3 years	Adult	F	Abdomen	Rhipicephalus microplus complex	Adult	M	Non-Engorged	1
2023-04-27	K.S. Farm	Traeng Trayueng	Kampong Speu	11.245	104.124	Cow5	3 years	Adult	F	Abdomen	Rhipicephalus microplus complex	Adult	F	Engorged	5
2023-04-27	K.S. Farm	Traeng Trayueng	Kampong Speu	11.245	104.124	Cow5	3 years	Adult	F	Abdomen	Rhipicephalus sp.	Nymph	n/a	Engorged	1
2023-04-27	K.S. Farm	Traeng Trayueng	Kampong Speu	11.245	104.124	Cow5	3 years	Adult	F	Back	Rhipicephalus microplus complex	Adult	M	Non-Engorged	2
2023-04-27	K.S. Farm	Traeng Trayueng	Kampong Speu	11.245	104.124	Cow5	3 years	Adult	F	Back	Rhipicephalus microplus complex	Adult	F	Engorged	3
2023-04-27	K.S. Farm	Traeng Trayueng	Kampong Speu	11.245	104.124	Cow5	3 years	Adult	F	Back	Rhipicephalus microplus complex	Adult	M	Non-Engorged	1
2023-04-27	K.S. Farm	Traeng Trayueng	Kampong Speu	11.245	104.124	Cow5	3 years	Adult	F	Back	Rhipicephalus microplus complex	Adult	F	Engorged	1
2023-04-27	K.S. Farm	Traeng Trayueng	Kampong Speu	11.245	104.124	Cow5	3 years	Adult	F	Back	Rhipicephalus sp.	Nymph	n/a	Engorged	6
2023-04-27	K.S. Farm	Traeng Trayueng	Kampong Speu	11.245	104.124	Cow5	3 years	Adult	F	Head	Rhipicephalus microplus complex	Adult	F	Engorged	1
2023-04-27	K.S. Farm	Traeng Trayueng	Kampong Speu	11.245	104.124	Cow5	3 years	Adult	F	Head	Rhipicephalus microplus complex	Adult	M	Non-Engorged	4
2023-04-27	K.S. Farm	Traeng Trayueng	Kampong Speu	11.245	104.124	Cow5	3 years	Adult	F	Head	Rhipicephalus microplus complex	Adult	F	Engorged	8
2023-04-27	K.S. Farm	Traeng Trayueng	Kampong Speu	11.245	104.124	Cow5	3 years	Adult	F	Abdomen	Rhipicephalus microplus complex	Adult	M	Non-Engorged	1
2023-04-27	K.S. Farm	Traeng Trayueng	Kampong Speu	11.245	104.124	Cow5	3 years	Adult	F	Abdomen	Rhipicephalus microplus complex	Adult	F	Engorged	1
2023-04-27	K.S. Farm	Traeng Trayueng	Kampong Speu	11.245	104.124	Cow5	3 years	Adult	F	Abdomen	Rhipicephalus sp.	Nymph	n/a	Engorged	1
2023-04-27	K.S. Farm	Traeng Trayueng	Kampong Speu	11.245	104.124	Cow5	3 years	Adult	F	Neck	Rhipicephalus sp.	Nymph	n/a	Engorged	7
2023-04-27	K.S. Farm	Traeng Trayueng	Kampong Speu	11.245	104.124	Cow5	3 years	Adult	F	Neck	Rhipicephalus microplus complex	Adult	M	Non-Engorged	1
2023-04-27	K.S. Farm	Traeng Trayueng	Kampong Speu	11.245	104.124	Cow5	3 years	Adult	F	Neck	Rhipicephalus microplus complex	Adult	F	Engorged	4
2023-04-27	K.S. Farm	Traeng Trayueng	Kampong Speu	11.245	104.124	Cow5	3 years	Adult	F	Neck	Rhipicephalus microplus complex	Adult	M	Non-Engorged	7
2023-04-27	K.S. Farm	Traeng Trayueng	Kampong Speu	11.245	104.124	Cow5	3 years	Adult	F	Neck	Rhipicephalus microplus complex	Adult	F	Engorged	2
2023-04-27	K.S. Farm	Traeng Trayueng	Kampong Speu	11.245	104.124	Cow5	3 years	Adult	F	Neck	Rhipicephalus sp.	Adult	M	Non-Engorged	2
2023-04-27	K.S. Farm	Traeng Trayueng	Kampong Speu	11.245	104.124	Cow5	3 years	Adult	F	Neck	Rhipicephalus sp.	Adult	F	Engorged	1
2023-04-27	K.S. Farm	Traeng Trayueng	Kampong Speu	11.245	104.124	Cow5	3 years	Adult	F	Neck	Rhipicephalus microplus complex	Adult	M	Non-Engorged	1
2023-04-27	K.S. Farm	Traeng Trayueng	Kampong Speu	11.245	104.124	Cow5	3 years	Adult	F	Neck	Rhipicephalus sp.	Nymph	n/a	Engorged	10
2023-04-27	K.S. Farm	Traeng Trayueng	Kampong Speu	11.245	104.124	Cow6	8 years	Adult	F	Legs	Rhipicephalus microplus complex	Adult	F	Engorged	6
2023-04-27	K.S. Farm	Traeng Trayueng	Kampong Speu	11.245	104.124	Cow6	8 years	Adult	F	Head	Rhipicephalus haemaphysaloides	Adult	M	Non-Engorged	1
2023-04-27	K.S. Farm	Traeng Trayueng	Kampong Speu	11.245	104.124	Cow6	8 years	Adult	F	Head	Rhipicephalus microplus complex	Adult	M	Non-Engorged	1
2023-04-27	K.S. Farm	Traeng Trayueng	Kampong Speu	11.245	104.124	Cow6	8 years	Adult	F	Head	Rhipicephalus sp.	Nymph	n/a	Engorged	2
2023-04-27	K.S. Farm	Traeng Trayueng	Kampong Speu	11.245	104.124	Cow6	8 years	Adult	F	Abdomen	Rhipicephalus sp.	Nymph	n/a	Engorged	7
2023-04-27	K.S. Farm	Traeng Trayueng	Kampong Speu	11.245	104.124	Cow6	8 years	Adult	F	Back	Rhipicephalus microplus complex	Adult	M	Non-Engorged	3
2023-04-27	K.S. Farm	Traeng Trayueng	Kampong Speu	11.245	104.124	Cow6	8 years	Adult	F	Back	Rhipicephalus microplus complex	Adult	F	Engorged	1
2023-04-27	K.S. Farm	Traeng Trayueng	Kampong Speu	11.245	104.124	Cow6	8 years	Adult	F	Back	Rhipicephalus sp.	Larva	n/a	Engorged	1
2023-04-27	K.S. Farm	Traeng Trayueng	Kampong Speu	11.245	104.124	Cow6	8 years	Adult	F	Back	Rhipicephalus microplus complex	Adult	M	Non-Engorged	2
2023-04-27	K.S. Farm	Traeng Trayueng	Kampong Speu	11.245	104.124	Cow6	8 years	Adult	F	Back	Rhipicephalus microplus complex	Adult	F	Engorged	1
2023-04-27	K.S. Farm	Traeng Trayueng	Kampong Speu	11.245	104.124	Cow6	8 years	Adult	F	Back	Rhipicephalus microplus complex	Adult	M	Non-Engorged	1
2023-04-27	K.S. Farm	Traeng Trayueng	Kampong Speu	11.245	104.124	Cow6	8 years	Adult	F	Back	Rhipicephalus sp.	Nymph	n/a	Engorged	6
2023-04-27	K.S. Farm	Traeng Trayueng	Kampong Speu	11.245	104.124	Cow6	8 years	Adult	F	Back	Rhipicephalus microplus complex	Adult	M	Non-Engorged	2
2023-04-27	K.S. Farm	Traeng Trayueng	Kampong Speu	11.245	104.124	Cow6	8 years	Adult	F	Back	Rhipicephalus microplus complex	Adult	F	Engorged	1
2023-04-27	K.S. Farm	Traeng Trayueng	Kampong Speu	11.245	104.124	Cow6	8 years	Adult	F	Back	Rhipicephalus microplus complex	Adult	M	Non-Engorged	1
2023-04-27	K.S. Farm	Traeng Trayueng	Kampong Speu	11.245	104.124	Cow6	8 years	Adult	F	Back	Rhipicephalus microplus complex	Adult	F	Engorged	2
2023-04-27	K.S. Farm	Traeng Trayueng	Kampong Speu	11.245	104.124	Cow6	8 years	Adult	F	Back	Rhipicephalus sp.	Nymph	n/a	Engorged	19
2023-04-27	K.S. Farm	Traeng Trayueng	Kampong Speu	11.245	104.124	Cow6	8 years	Adult	F	Back	Rhipicephalus sp.	Adult	M	Non-Engorged	1
2023-04-27	K.S. Farm	Traeng Trayueng	Kampong Speu	11.245	104.124	Cow6	8 years	Adult	F	Ear	Rhipicephalus microplus complex	Adult	M	Non-Engorged	3
2023-04-27	K.S. Farm	Traeng Trayueng	Kampong Speu	11.245	104.124	Cow6	8 years	Adult	F	Ear	Rhipicephalus microplus complex	Adult	F	Engorged	19
2023-04-27	K.S. Farm	Traeng Trayueng	Kampong Speu	11.245	104.124	Cow6	8 years	Adult	F	Ear	Rhipicephalus microplus complex	Adult	M	Non-Engorged	2
2023-04-27	K.S. Farm	Traeng Trayueng	Kampong Speu	11.245	104.124	Cow6	8 years	Adult	F	Ear	Rhipicephalus microplus complex	Adult	F	Engorged	4
2023-04-27	K.S. Farm	Traeng Trayueng	Kampong Speu	11.245	104.124	Cow6	8 years	Adult	F	Ear	Rhipicephalus sp.	Nymph	n/a	Engorged	16
2023-04-27	K.S. Farm	Traeng Trayueng	Kampong Speu	11.245	104.124	Cow6	8 years	Adult	F	Tail	Rhipicephalus sp.	Larva	n/a	Engorged	2
2023-04-27	K.S. Farm	Traeng Trayueng	Kampong Speu	11.245	104.124	Cow6	8 years	Adult	F	Tail	Rhipicephalus microplus complex	Adult	M	Non-Engorged	2
2023-04-27	K.S. Farm	Traeng Trayueng	Kampong Speu	11.245	104.124	Cow6	8 years	Adult	F	Tail	Rhipicephalus microplus complex	Adult	F	Engorged	13
2023-04-27	K.S. Farm	Traeng Trayueng	Kampong Speu	11.245	104.124	Cow6	8 years	Adult	F	Tail	Rhipicephalus microplus complex	Adult	M	Non-Engorged	3
2023-04-27	K.S. Farm	Traeng Trayueng	Kampong Speu	11.245	104.124	Cow6	8 years	Adult	F	Tail	Rhipicephalus microplus complex	Adult	F	Engorged	2
2023-04-27	K.S. Farm	Traeng Trayueng	Kampong Speu	11.245	104.124	Cow6	8 years	Adult	F	Tail	Rhipicephalus sp.	Nymph	n/a	Engorged	17
2023-04-27	K.S. Farm	Traeng Trayueng	Kampong Speu	11.245	104.124	Cow3	3.5 years	Adult	F	Head	Rhipicephalus sp.	Nymph	n/a	Non-Engorged	3
2023-04-27	K.S. Farm	Traeng Trayueng	Kampong Speu	11.245	104.124	Cow3	3.5 years	Adult	F	Abdomen	Rhipicephalus microplus complex	Adult	M	Non-Engorged	4
2023-04-27	K.S. Farm	Traeng Trayueng	Kampong Speu	11.245	104.124	Cow3	3.5 years	Adult	F	Abdomen	Rhipicephalus microplus complex	Adult	F	Engorged	8
2023-04-27	K.S. Farm	Traeng Trayueng	Kampong Speu	11.245	104.124	Cow3	3.5 years	Adult	F	Abdomen	Rhipicephalus microplus complex	Adult	M	Non-Engorged	5
2023-04-27	K.S. Farm	Traeng Trayueng	Kampong Speu	11.245	104.124	Cow3	3.5 years	Adult	F	Abdomen	Rhipicephalus microplus complex	Adult	F	Engorged	6
2023-04-27	K.S. Farm	Traeng Trayueng	Kampong Speu	11.245	104.124	Cow3	3.5 years	Adult	F	Abdomen	Rhipicephalus sp.	Nymph	n/a	Engorged	6
2023-04-27	K.S. Farm	Traeng Trayueng	Kampong Speu	11.245	104.124	Cow3	3.5 years	Adult	F	Abdomen	Rhipicephalus sp.	Adult	M	Non-Engorged	1
2023-04-27	K.S. Farm	Traeng Trayueng	Kampong Speu	11.245	104.124	Cow3	3.5 years	Adult	F	Tail	Rhipicephalus microplus complex	Adult	M	Non-Engorged	6
2023-04-27	K.S. Farm	Traeng Trayueng	Kampong Speu	11.245	104.124	Cow3	3.5 years	Adult	F	Tail	Rhipicephalus microplus complex	Adult	F	Engorged	11
2023-04-27	K.S. Farm	Traeng Trayueng	Kampong Speu	11.245	104.124	Cow3	3.5 years	Adult	F	Tail	Rhipicephalus microplus complex	Adult	M	Non-Engorged	2
2023-04-27	K.S. Farm	Traeng Trayueng	Kampong Speu	11.245	104.124	Cow3	3.5 years	Adult	F	Tail	Rhipicephalus microplus complex	Adult	F	Engorged	3
2023-04-27	K.S. Farm	Traeng Trayueng	Kampong Speu	11.245	104.124	Cow3	3.5 years	Adult	F	Tail	Rhipicephalus sp.	Nymph	n/a	Engorged	4
2023-04-27	K.S. Farm	Traeng Trayueng	Kampong Speu	11.245	104.124	Cow3	3.5 years	Adult	F	Tail	Rhipicephalus sp.	Adult	M	Non-Engorged	1
2023-04-27	K.S. Farm	Traeng Trayueng	Kampong Speu	11.245	104.124	Cow3	3.5 years	Adult	F	Legs	Rhipicephalus microplus complex	Adult	M	Non-Engorged	4
2023-04-27	K.S. Farm	Traeng Trayueng	Kampong Speu	11.245	104.124	Cow3	3.5 years	Adult	F	Legs	Rhipicephalus microplus complex	Adult	F	Engorged	2
2023-04-27	K.S. Farm	Traeng Trayueng	Kampong Speu	11.245	104.124	Cow3	3.5 years	Adult	F	Legs	Rhipicephalus microplus complex	Adult	M	Non-Engorged	1
2023-04-27	K.S. Farm	Traeng Trayueng	Kampong Speu	11.245	104.124	Cow3	3.5 years	Adult	F	Legs	Rhipicephalus microplus complex	Adult	F	Engorged	5
2023-04-27	K.S. Farm	Traeng Trayueng	Kampong Speu	11.245	104.124	Cow3	3.5 years	Adult	F	Legs	Rhipicephalus sp.	Nymph	n/a	Engorged	8
2023-04-27	K.S. Farm	Traeng Trayueng	Kampong Speu	11.245	104.124	Cow3	3.5 years	Adult	F	Legs	Rhipicephalus sp.	Adult	M	Non-Engorged	1
2023-04-27	K.S. Farm	Traeng Trayueng	Kampong Speu	11.245	104.124	Cow9	5 years	Adult	F	Head	Rhipicephalus microplus complex	Adult	F	Non-Engorged	1
2023-04-27	K.S. Farm	Traeng Trayueng	Kampong Speu	11.245	104.124	Cow9	5 years	Adult	F	Head	Rhipicephalus sp.	Nymph	n/a	Engorged	2
2023-04-27	K.S. Farm	Traeng Trayueng	Kampong Speu	11.245	104.124	Cow9	5 years	Adult	F	Back	Rhipicephalus microplus complex	Adult	M	Non-Engorged	1
2023-04-27	K.S. Farm	Traeng Trayueng	Kampong Speu	11.245	104.124	Cow9	5 years	Adult	F	Back	Rhipicephalus microplus complex	Adult	F	Non-Engorged	1
2023-04-27	K.S. Farm	Traeng Trayueng	Kampong Speu	11.245	104.124	Cow9	5 years	Adult	F	Back	Rhipicephalus microplus complex	Adult	M	Non-Engorged	2
2023-04-27	K.S. Farm	Traeng Trayueng	Kampong Speu	11.245	104.124	Cow9	5 years	Adult	F	Back	Rhipicephalus microplus complex	Adult	F	Engorged	1
2023-04-27	K.S. Farm	Traeng Trayueng	Kampong Speu	11.245	104.124	Cow9	5 years	Adult	F	Back	Rhipicephalus microplus complex	Adult	F	Non-Engorged	2
2023-04-27	K.S. Farm	Traeng Trayueng	Kampong Speu	11.245	104.124	Cow9	5 years	Adult	F	Back	Rhipicephalus sp.	Nymph	n/a	Engorged	6
2023-04-27	K.S. Farm	Traeng Trayueng	Kampong Speu	11.245	104.124	Cow9	5 years	Adult	F	Abdomen	Rhipicephalus microplus complex	Adult	M	Non-Engorged	2
2023-04-27	K.S. Farm	Traeng Trayueng	Kampong Speu	11.245	104.124	Cow9	5 years	Adult	F	Abdomen	Rhipicephalus microplus complex	Adult	F	Non-Engorged	1
2023-04-27	K.S. Farm	Traeng Trayueng	Kampong Speu	11.245	104.124	Cow9	5 years	Adult	F	Abdomen	Rhipicephalus microplus complex	Adult	F	Engorged	5
2023-04-27	K.S. Farm	Traeng Trayueng	Kampong Speu	11.245	104.124	Cow9	5 years	Adult	F	Abdomen	Rhipicephalus microplus complex	Adult	F	Non-Engorged	1
2023-04-27	K.S. Farm	Traeng Trayueng	Kampong Speu	11.245	104.124	Cow9	5 years	Adult	F	Abdomen	Rhipicephalus sp.	Nymph	n/a	Engorged	9
2023-04-27	K.S. Farm	Traeng Trayueng	Kampong Speu	11.245	104.124	Cow9	5 years	Adult	F	Legs	Rhipicephalus microplus complex	Adult	M	Non-Engorged	1
2023-04-27	K.S. Farm	Traeng Trayueng	Kampong Speu	11.245	104.124	Cow9	5 years	Adult	F	Legs	Rhipicephalus microplus complex	Adult	F	Engorged	4
2023-04-27	K.S. Farm	Traeng Trayueng	Kampong Speu	11.245	104.124	Cow9	5 years	Adult	F	Legs	Rhipicephalus microplus complex	Adult	F	Non-Engorged	2
2023-04-27	K.S. Farm	Traeng Trayueng	Kampong Speu	11.245	104.124	Cow9	5 years	Adult	F	Legs	Rhipicephalus sp.	Nymph	n/a	Engorged	5
2023-04-27	K.S. Farm	Traeng Trayueng	Kampong Speu	11.245	104.124	Cow9	5 years	Adult	F	Neck	Rhipicephalus microplus complex	Adult	M	Non-Engorged	5
2023-04-27	K.S. Farm	Traeng Trayueng	Kampong Speu	11.245	104.124	Cow9	5 years	Adult	F	Neck	Rhipicephalus microplus complex	Adult	F	Non-Engorged	1
2023-04-27	K.S. Farm	Traeng Trayueng	Kampong Speu	11.245	104.124	Cow9	5 years	Adult	F	Neck	Rhipicephalus microplus complex	Adult	M	Non-Engorged	2
2023-04-27	K.S. Farm	Traeng Trayueng	Kampong Speu	11.245	104.124	Cow9	5 years	Adult	F	Neck	Rhipicephalus microplus complex	Adult	F	Engorged	1
2023-04-27	K.S. Farm	Traeng Trayueng	Kampong Speu	11.245	104.124	Cow9	5 years	Adult	F	Neck	Rhipicephalus microplus complex	Adult	F	Non-Engorged	1
2023-04-27	K.S. Farm	Traeng Trayueng	Kampong Speu	11.245	104.124	Cow9	5 years	Adult	F	Neck	Rhipicephalus sp.	Nymph	n/a	Engorged	36
2023-04-27	K.S. Farm	Traeng Trayueng	Kampong Speu	11.245	104.124	Cow9	5 years	Adult	F	Neck	Rhipicephalus sp.	Larva	n/a	Engorged	4
2023-04-27	K.S. Farm	Traeng Trayueng	Kampong Speu	11.245	104.124	Cow9	5 years	Adult	F	Tail	Rhipicephalus microplus complex	Adult	M	Non-Engorged	4
2023-04-27	K.S. Farm	Traeng Trayueng	Kampong Speu	11.245	104.124	Cow9	5 years	Adult	F	Tail	Rhipicephalus microplus complex	Adult	F	Engorged	3
2023-04-27	K.S. Farm	Traeng Trayueng	Kampong Speu	11.245	104.124	Cow9	5 years	Adult	F	Tail	Rhipicephalus microplus complex	Adult	F	Non-Engorged	4
2023-04-27	K.S. Farm	Traeng Trayueng	Kampong Speu	11.245	104.124	Cow9	5 years	Adult	F	Tail	Rhipicephalus microplus complex	Adult	M	Non-Engorged	1
2023-04-27	K.S. Farm	Traeng Trayueng	Kampong Speu	11.245	104.124	Cow9	5 years	Adult	F	Tail	Rhipicephalus microplus complex	Adult	F	Non-Engorged	2
2023-04-27	K.S. Farm	Traeng Trayueng	Kampong Speu	11.245	104.124	Cow9	5 years	Adult	F	Tail	Rhipicephalus sp.	Nymph	n/a	Engorged	23
2023-04-27	K.S. Farm	Traeng Trayueng	Kampong Speu	11.245	104.124	Cow9	5 years	Adult	F	Ear	Rhipicephalus microplus complex	Adult	M	Non-Engorged	6
2023-04-27	K.S. Farm	Traeng Trayueng	Kampong Speu	11.245	104.124	Cow9	5 years	Adult	F	Ear	Rhipicephalus microplus complex	Adult	M	Non-Engorged	3
2023-04-27	K.S. Farm	Traeng Trayueng	Kampong Speu	11.245	104.124	Cow9	5 years	Adult	F	Ear	Rhipicephalus microplus complex	Adult	F	Engorged	1
2023-04-27	K.S. Farm	Traeng Trayueng	Kampong Speu	11.245	104.124	Cow9	5 years	Adult	F	Ear	Rhipicephalus sp.	Nymph	n/a	Engorged	32
2023-04-27	K.S. Farm	Traeng Trayueng	Kampong Speu	11.245	104.124	Cow9	5 years	Adult	F	Ear	Rhipicephalus sp.	Larva	n/a	Engorged	4
2023-04-27	K.S. Farm	Traeng Trayueng	Kampong Speu	11.245	104.124	Cow8	4 years	Adult	F	Head	Rhipicephalus haemaphysaloides	Adult	M	Non-Engorged	1
2023-04-27	K.S. Farm	Traeng Trayueng	Kampong Speu	11.245	104.124	Cow8	4 years	Adult	F	Head	Rhipicephalus microplus complex	Adult	M	Non-Engorged	2
2023-04-27	K.S. Farm	Traeng Trayueng	Kampong Speu	11.245	104.124	Cow8	4 years	Adult	F	Head	Rhipicephalus microplus complex	Adult	F	Non-Engorged	1
2023-04-27	K.S. Farm	Traeng Trayueng	Kampong Speu	11.245	104.124	Cow8	4 years	Adult	F	Head	Rhipicephalus microplus complex	Adult	F	Engorged	2
2023-04-27	K.S. Farm	Traeng Trayueng	Kampong Speu	11.245	104.124	Cow8	4 years	Adult	F	Head	Rhipicephalus sp.	Nymph	n/a	Engorged	4
2023-04-27	K.S. Farm	Traeng Trayueng	Kampong Speu	11.245	104.124	Cow8	4 years	Adult	F	Head	Rhipicephalus sp.	Larva	n/a	Engorged	1
2023-04-27	K.S. Farm	Traeng Trayueng	Kampong Speu	11.245	104.124	Cow8	4 years	Adult	F	Back	Rhipicephalus microplus complex	Adult	M	Non-Engorged	1
2023-04-27	K.S. Farm	Traeng Trayueng	Kampong Speu	11.245	104.124	Cow8	4 years	Adult	F	Back	Rhipicephalus microplus complex	Adult	F	Non-Engorged	2
2023-04-27	K.S. Farm	Traeng Trayueng	Kampong Speu	11.245	104.124	Cow8	4 years	Adult	F	Back	Rhipicephalus microplus complex	Adult	M	Non-Engorged	1
2023-04-27	K.S. Farm	Traeng Trayueng	Kampong Speu	11.245	104.124	Cow8	4 years	Adult	F	Back	Rhipicephalus microplus complex	Adult	F	Engorged	2
2023-04-27	K.S. Farm	Traeng Trayueng	Kampong Speu	11.245	104.124	Cow8	4 years	Adult	F	Back	Rhipicephalus sp.	Nymph	n/a	Engorged	10
2023-04-27	K.S. Farm	Traeng Trayueng	Kampong Speu	11.245	104.124	Cow8	4 years	Adult	F	Legs	Rhipicephalus microplus complex	Adult	M	Non-Engorged	5
2023-04-27	K.S. Farm	Traeng Trayueng	Kampong Speu	11.245	104.124	Cow8	4 years	Adult	F	Legs	Rhipicephalus microplus complex	Adult	F	Engorged	9
2023-04-27	K.S. Farm	Traeng Trayueng	Kampong Speu	11.245	104.124	Cow8	4 years	Adult	F	Legs	Rhipicephalus microplus complex	Adult	M	Non-Engorged	2
2023-04-27	K.S. Farm	Traeng Trayueng	Kampong Speu	11.245	104.124	Cow8	4 years	Adult	F	Legs	Rhipicephalus microplus complex	Adult	F	Non-Engorged	1
2023-04-27	K.S. Farm	Traeng Trayueng	Kampong Speu	11.245	104.124	Cow8	4 years	Adult	F	Legs	Rhipicephalus sp.	Nymph	n/a	Engorged	4
2023-04-27	K.S. Farm	Traeng Trayueng	Kampong Speu	11.245	104.124	Cow8	4 years	Adult	F	Abdomen	Rhipicephalus microplus complex	Adult	M	Non-Engorged	3
2023-04-27	K.S. Farm	Traeng Trayueng	Kampong Speu	11.245	104.124	Cow8	4 years	Adult	F	Abdomen	Rhipicephalus microplus complex	Adult	F	Non-Engorged	1
2023-04-27	K.S. Farm	Traeng Trayueng	Kampong Speu	11.245	104.124	Cow8	4 years	Adult	F	Abdomen	Rhipicephalus microplus complex	Adult	F	Engorged	7
2023-04-27	K.S. Farm	Traeng Trayueng	Kampong Speu	11.245	104.124	Cow8	4 years	Adult	F	Abdomen	Rhipicephalus sp.	Nymph	n/a	Engorged	4
2023-04-27	K.S. Farm	Traeng Trayueng	Kampong Speu	11.245	104.124	Cow8	4 years	Adult	F	Tail	Rhipicephalus microplus complex	Adult	M	Non-Engorged	12
2023-04-27	K.S. Farm	Traeng Trayueng	Kampong Speu	11.245	104.124	Cow8	4 years	Adult	F	Tail	Rhipicephalus microplus complex	Adult	F	Engorged	11
2023-04-27	K.S. Farm	Traeng Trayueng	Kampong Speu	11.245	104.124	Cow8	4 years	Adult	F	Tail	Rhipicephalus microplus complex	Adult	M	Non-Engorged	5
2023-04-27	K.S. Farm	Traeng Trayueng	Kampong Speu	11.245	104.124	Cow8	4 years	Adult	F	Tail	Rhipicephalus sp.	Nymph	n/a	Engorged	10
2023-04-27	K.S. Farm	Traeng Trayueng	Kampong Speu	11.245	104.124	Cow8	4 years	Adult	F	Neck	Rhipicephalus microplus complex	Adult	M	Non-Engorged	2
2023-04-27	K.S. Farm	Traeng Trayueng	Kampong Speu	11.245	104.124	Cow8	4 years	Adult	F	Neck	Rhipicephalus microplus complex	Adult	F	Engorged	14
2023-04-27	K.S. Farm	Traeng Trayueng	Kampong Speu	11.245	104.124	Cow8	4 years	Adult	F	Neck	Rhipicephalus sp.	Nymph	n/a	Engorged	4
2023-04-27	K.S. Farm	Traeng Trayueng	Kampong Speu	11.245	104.124	Cow8	4 years	Adult	F	Ear	Rhipicephalus microplus complex	Adult	M	Non-Engorged	7
2023-04-27	K.S. Farm	Traeng Trayueng	Kampong Speu	11.245	104.124	Cow8	4 years	Adult	F	Ear	Rhipicephalus microplus complex	Adult	F	Engorged	1
2023-04-27	K.S. Farm	Traeng Trayueng	Kampong Speu	11.245	104.124	Cow8	4 years	Adult	F	Ear	Rhipicephalus microplus complex	Adult	F	Non-Engorged	2
2023-04-27	K.S. Farm	Traeng Trayueng	Kampong Speu	11.245	104.124	Cow8	4 years	Adult	F	Ear	Rhipicephalus microplus complex	Adult	M	Non-Engorged	2
2023-04-27	K.S. Farm	Traeng Trayueng	Kampong Speu	11.245	104.124	Cow8	4 years	Adult	F	Ear	Rhipicephalus microplus complex	Adult	F	Non-Engorged	6
2023-04-27	K.S. Farm	Traeng Trayueng	Kampong Speu	11.245	104.124	Cow8	4 years	Adult	F	Ear	Rhipicephalus sp.	Nymph	n/a	Engorged	27
2023-04-27	K.S. Farm	Traeng Trayueng	Kampong Speu	11.245	104.124	Cow8	4 years	Adult	F	Ear	Rhipicephalus sp.	Larva	n/a	Engorged	32
2023-04-27	K.S. Farm	Traeng Trayueng	Kampong Speu	11.245	104.124	Cow10	6 years	Adult	F	Neck	Rhipicephalus microplus complex	Adult	M	Non-Engorged	1
2023-04-27	K.S. Farm	Traeng Trayueng	Kampong Speu	11.245	104.124	Cow10	6 years	Adult	F	Neck	Rhipicephalus microplus complex	Adult	F	Non-Engorged	8
2023-04-27	K.S. Farm	Traeng Trayueng	Kampong Speu	11.245	104.124	Cow10	6 years	Adult	F	Neck	Rhipicephalus microplus complex	Adult	M	Non-Engorged	11
2023-04-27	K.S. Farm	Traeng Trayueng	Kampong Speu	11.245	104.124	Cow10	6 years	Adult	F	Neck	Rhipicephalus sp.	Nymph	n/a	Engorged	37
2023-04-27	K.S. Farm	Traeng Trayueng	Kampong Speu	11.245	104.124	Cow10	6 years	Adult	F	Neck	Rhipicephalus sp.	Nymph	n/a	Engorged	37
2023-04-27	K.S. Farm	Traeng Trayueng	Kampong Speu	11.245	104.124	Cow10	6 years	Adult	F	Legs	Rhipicephalus microplus complex	Adult	F	Non-Engorged	1
2023-04-27	K.S. Farm	Traeng Trayueng	Kampong Speu	11.245	104.124	Cow10	6 years	Adult	F	Legs	Rhipicephalus sp.	Nymph	n/a	Engorged	9
2023-04-27	K.S. Farm	Traeng Trayueng	Kampong Speu	11.245	104.124	Cow10	6 years	Adult	F	Back	Rhipicephalus sp.	Nymph	n/a	Engorged	18
2023-04-27	K.S. Farm	Traeng Trayueng	Kampong Speu	11.245	104.124	Cow10	6 years	Adult	F	Back	Rhipicephalus microplus complex	Adult	M	Non-Engorged	1
2023-04-27	K.S. Farm	Traeng Trayueng	Kampong Speu	11.245	104.124	Cow10	6 years	Adult	F	Back	Rhipicephalus microplus complex	Adult	M	Non-Engorged	4
2023-04-27	K.S. Farm	Traeng Trayueng	Kampong Speu	11.245	104.124	Cow10	6 years	Adult	F	Back	Rhipicephalus microplus complex	Adult	F	Non-Engorged	1
2023-04-27	K.S. Farm	Traeng Trayueng	Kampong Speu	11.245	104.124	Cow10	6 years	Adult	F	Abdomen	Rhipicephalus sp.	Nymph	n/a	Engorged	15
2023-04-27	K.S. Farm	Traeng Trayueng	Kampong Speu	11.245	104.124	Cow10	6 years	Adult	F	Abdomen	Rhipicephalus microplus complex	Adult	M	Non-Engorged	1
2023-04-27	K.S. Farm	Traeng Trayueng	Kampong Speu	11.245	104.124	Cow10	6 years	Adult	F	Abdomen	Rhipicephalus microplus complex	Adult	F	Non-Engorged	5
2023-04-27	K.S. Farm	Traeng Trayueng	Kampong Speu	11.245	104.124	Cow10	6 years	Adult	F	Ear	Rhipicephalus microplus complex	Adult	M	Non-Engorged	1
2023-04-27	K.S. Farm	Traeng Trayueng	Kampong Speu	11.245	104.124	Cow10	6 years	Adult	F	Ear	Rhipicephalus sp.	Nymph	n/a	Engorged	32
2023-04-27	K.S. Farm	Traeng Trayueng	Kampong Speu	11.245	104.124	Cow10	6 years	Adult	F	Ear	Rhipicephalus sp.	Nymph	n/a	Engorged	28
2023-04-27	K.S. Farm	Traeng Trayueng	Kampong Speu	11.245	104.124	Cow10	6 years	Adult	F	Ear	Rhipicephalus sp.	Nymph	n/a	Non-Engorged	9
2023-04-27	K.S. Farm	Traeng Trayueng	Kampong Speu	11.245	104.124	Cow10	6 years	Adult	F	Tail	Rhipicephalus sp.	Nymph	n/a	Engorged	29
2023-04-27	K.S. Farm	Traeng Trayueng	Kampong Speu	11.245	104.124	Cow10	6 years	Adult	F	Tail	Rhipicephalus sp.	Nymph	n/a	Non-Engorged	2
2023-04-27	K.S. Farm	Traeng Trayueng	Kampong Speu	11.245	104.124	Cow10	6 years	Adult	F	Tail	Rhipicephalus sp.	Larva	n/a	Engorged	6
2023-04-27	K.S. Farm	Traeng Trayueng	Kampong Speu	11.245	104.124	Cow10	6 years	Adult	F	Tail	Rhipicephalus microplus complex	Adult	M	Non-Engorged	1
2023-04-27	K.S. Farm	Traeng Trayueng	Kampong Speu	11.245	104.124	Cow10	6 years	Adult	F	Head	Rhipicephalus sp.	Larva	n/a	Engorged	4
2023-04-27	K.S. Farm	Traeng Trayueng	Kampong Speu	11.245	104.124	Cow10	6 years	Adult	F	Head	Rhipicephalus sp.	Nymph	n/a	Engorged	1
2023-04-27	K.S. Farm	Traeng Trayueng	Kampong Speu	11.245	104.124	Cow3	3.5 years	Adult	F	Neck	Rhipicephalus sp.	Nymph	n/a	Engorged	31
2023-04-27	K.S. Farm	Traeng Trayueng	Kampong Speu	11.245	104.124	Cow3	3.5 years	Adult	F	Neck	Rhipicephalus sp.	Larva	n/a	Engorged	5
2023-04-27	K.S. Farm	Traeng Trayueng	Kampong Speu	11.245	104.124	Cow3	3.5 years	Adult	F	Neck	Rhipicephalus microplus complex	Adult	M	Non-Engorged	15
2023-04-27	K.S. Farm	Traeng Trayueng	Kampong Speu	11.245	104.124	Cow3	3.5 years	Adult	F	Neck	Rhipicephalus microplus complex	Adult	F	Engorged	23
2023-04-27	K.S. Farm	Traeng Trayueng	Kampong Speu	11.245	104.124	Cow3	3.5 years	Adult	F	Neck	Rhipicephalus microplus complex	Adult	F	Engorged	2
2023-04-27	K.S. Farm	Traeng Trayueng	Kampong Speu	11.245	104.124	Cow3	3.5 years	Adult	F	Neck	Rhipicephalus microplus complex	Adult	F	Non-Engorged	15
2023-04-27	K.S. Farm	Traeng Trayueng	Kampong Speu	11.245	104.124	Cow3	3.5 years	Adult	F	Neck	Rhipicephalus microplus complex	Adult	M	Non-Engorged	5
2023-04-27	K.S. Farm	Traeng Trayueng	Kampong Speu	11.245	104.124	Cow3	3.5 years	Adult	F	Neck	Rhipicephalus microplus complex	Adult	F	Non-Engorged	6
2023-04-27	K.S. Farm	Traeng Trayueng	Kampong Speu	11.245	104.124	Cow3	3.5 years	Adult	F	Ear	Rhipicephalus sp.	Larva	n/a	Engorged	11
2023-04-27	K.S. Farm	Traeng Trayueng	Kampong Speu	11.245	104.124	Cow3	3.5 years	Adult	F	Ear	Rhipicephalus haemaphysaloides	Adult	F	Engorged	1
2023-04-27	K.S. Farm	Traeng Trayueng	Kampong Speu	11.245	104.124	Cow3	3.5 years	Adult	F	Ear	Rhipicephalus microplus complex	Adult	M	Non-Engorged	2
2023-04-27	K.S. Farm	Traeng Trayueng	Kampong Speu	11.245	104.124	Cow3	3.5 years	Adult	F	Ear	Rhipicephalus microplus complex	Adult	F	Engorged	7
2023-04-27	K.S. Farm	Traeng Trayueng	Kampong Speu	11.245	104.124	Cow3	3.5 years	Adult	F	Ear	Rhipicephalus microplus complex	Adult	M	Non-Engorged	4
2023-04-27	K.S. Farm	Traeng Trayueng	Kampong Speu	11.245	104.124	Cow3	3.5 years	Adult	F	Ear	Rhipicephalus microplus complex	Adult	F	Non-Engorged	1
2023-04-27	K.S. Farm	Traeng Trayueng	Kampong Speu	11.245	104.124	Cow3	3.5 years	Adult	F	Ear	Rhipicephalus sp.	Nymph	n/a	Engorged	8
2023-05-18	K.S. Farm	Traeng Trayueng	Kampong Speu	11.245	104.124	Cow4	3 years	Adult	F	Ear	Rhipicephalus microplus complex	Adult	F	Engorged	1
2023-05-18	K.S. Farm	Traeng Trayueng	Kampong Speu	11.245	104.124	Cow4	3 years	Adult	F	Back	Rhipicephalus sp.	Nymph	n/a	Engorged	1
2023-05-18	K.S. Farm	Traeng Trayueng	Kampong Speu	11.245	104.124	Cow4	3 years	Adult	F	Back	Rhipicephalus microplus complex	Adult	F	Engorged	5
2023-05-18	K.S. Farm	Traeng Trayueng	Kampong Speu	11.245	104.124	Cow4	3 years	Adult	F	Back	Rhipicephalus microplus complex	Adult	F	Engorged	1
2023-05-18	K.S. Farm	Traeng Trayueng	Kampong Speu	11.245	104.124	Cow4	3 years	Adult	F	Back	Rhipicephalus sp.	Nymph	n/a	Engorged	1
2023-05-18	K.S. Farm	Traeng Trayueng	Kampong Speu	11.245	104.124	Cow4	3 years	Adult	F	Legs	Rhipicephalus microplus complex	Adult	M	Non-Engorged	1
2023-05-18	K.S. Farm	Traeng Trayueng	Kampong Speu	11.245	104.124	Cow4	3 years	Adult	F	Legs	Rhipicephalus microplus complex	Adult	M	Non-Engorged	2
2023-05-18	K.S. Farm	Traeng Trayueng	Kampong Speu	11.245	104.124	Cow4	3 years	Adult	F	Legs	Rhipicephalus microplus complex	Adult	F	Engorged	8
2023-05-18	K.S. Farm	Traeng Trayueng	Kampong Speu	11.245	104.124	Cow4	3 years	Adult	F	Legs	Rhipicephalus sp.	Nymph	n/a	Engorged	1
2023-05-18	K.S. Farm	Traeng Trayueng	Kampong Speu	11.245	104.124	Cow4	3 years	Adult	F	Tail	Rhipicephalus microplus complex	Adult	F	Engorged	3
2023-05-18	K.S. Farm	Traeng Trayueng	Kampong Speu	11.245	104.124	Cow4	3 years	Adult	F	Tail	Rhipicephalus microplus complex	Adult	F	Engorged	2
2023-05-18	K.S. Farm	Traeng Trayueng	Kampong Speu	11.245	104.124	Cow4	3 years	Adult	F	Tail	Rhipicephalus microplus complex	Adult	M	Non-Engorged	1
2023-05-18	K.S. Farm	Traeng Trayueng	Kampong Speu	11.245	104.124	Cow4	3 years	Adult	F	Abdomen	Rhipicephalus microplus complex	Adult	F	Engorged	12
2023-05-18	K.S. Farm	Traeng Trayueng	Kampong Speu	11.245	104.124	Cow4	3 years	Adult	F	Abdomen	Rhipicephalus microplus complex	Adult	F	Engorged	2
2023-05-18	K.S. Farm	Traeng Trayueng	Kampong Speu	11.245	104.124	Cow4	3 years	Adult	F	Abdomen	Rhipicephalus sp.	Nymph	n/a	Engorged	1
2023-05-18	K.S. Farm	Traeng Trayueng	Kampong Speu	11.245	104.124	Cow4	3 years	Adult	F	Neck	Rhipicephalus microplus complex	Adult	M	Non-Engorged	1
2023-05-18	K.S. Farm	Traeng Trayueng	Kampong Speu	11.245	104.124	Cow4	3 years	Adult	F	Neck	Rhipicephalus microplus complex	Adult	F	Engorged	7
2023-05-18	K.S. Farm	Traeng Trayueng	Kampong Speu	11.245	104.124	Cow4	3 years	Adult	F	Neck	Rhipicephalus microplus complex	Adult	F	Engorged	1
2023-05-18	K.S. Farm	Traeng Trayueng	Kampong Speu	11.245	104.124	Cow4	3 years	Adult	F	Neck	Rhipicephalus sp.	Nymph	n/a	Engorged	1
2023-05-18	K.S. Farm	Traeng Trayueng	Kampong Speu	11.245	104.124	Cow1	5 years	Adult	F	Abdomen	Rhipicephalus microplus complex	Adult	F	Engorged	6
2023-05-18	K.S. Farm	Traeng Trayueng	Kampong Speu	11.245	104.124	Cow1	5 years	Adult	F	Abdomen	Rhipicephalus microplus complex	Adult	M	Non-Engorged	5
2023-05-18	K.S. Farm	Traeng Trayueng	Kampong Speu	11.245	104.124	Cow1	5 years	Adult	F	Abdomen	Rhipicephalus microplus complex	Adult	M	Non-Engorged	1
2023-05-18	K.S. Farm	Traeng Trayueng	Kampong Speu	11.245	104.124	Cow1	5 years	Adult	F	Abdomen	Rhipicephalus sp.	Nymph	n/a	Engorged	4
2023-05-18	K.S. Farm	Traeng Trayueng	Kampong Speu	11.245	104.124	Cow1	5 years	Adult	F	Back	Rhipicephalus microplus complex	Adult	M	Non-Engorged	2
2023-05-18	K.S. Farm	Traeng Trayueng	Kampong Speu	11.245	104.124	Cow1	5 years	Adult	F	Back	Rhipicephalus microplus complex	Adult	F	Engorged	2
2023-05-18	K.S. Farm	Traeng Trayueng	Kampong Speu	11.245	104.124	Cow1	5 years	Adult	F	Back	Rhipicephalus microplus complex	Adult	F	Engorged	1
2023-05-18	K.S. Farm	Traeng Trayueng	Kampong Speu	11.245	104.124	Cow1	5 years	Adult	F	Back	Rhipicephalus sp.	Nymph	n/a	Engorged	3
2023-05-18	K.S. Farm	Traeng Trayueng	Kampong Speu	11.245	104.124	Cow1	5 years	Adult	F	Back	Rhipicephalus sp.	Adult	M	Non-Engorged	1
2023-05-18	K.S. Farm	Traeng Trayueng	Kampong Speu	11.245	104.124	Cow1	5 years	Adult	F	Neck	Rhipicephalus microplus complex	Adult	M	Non-Engorged	2
2023-05-18	K.S. Farm	Traeng Trayueng	Kampong Speu	11.245	104.124	Cow1	5 years	Adult	F	Neck	Rhipicephalus microplus complex	Adult	F	Engorged	6
2023-05-18	K.S. Farm	Traeng Trayueng	Kampong Speu	11.245	104.124	Cow1	5 years	Adult	F	Neck	Rhipicephalus microplus complex	Adult	M	Non-Engorged	2
2023-05-18	K.S. Farm	Traeng Trayueng	Kampong Speu	11.245	104.124	Cow1	5 years	Adult	F	Neck	Rhipicephalus microplus complex	Adult	F	Engorged	1
2023-05-18	K.S. Farm	Traeng Trayueng	Kampong Speu	11.245	104.124	Cow1	5 years	Adult	F	Neck	Rhipicephalus sp.	Nymph	n/a	Engorged	4
2023-05-18	K.S. Farm	Traeng Trayueng	Kampong Speu	11.245	104.124	Cow1	5 years	Adult	F	Neck	Rhipicephalus sp.	Adult	M	Non-Engorged	1
2023-05-18	K.S. Farm	Traeng Trayueng	Kampong Speu	11.245	104.124	Cow1	5 years	Adult	F	Legs	Rhipicephalus microplus complex	Adult	F	Engorged	5
2023-05-18	K.S. Farm	Traeng Trayueng	Kampong Speu	11.245	104.124	Cow1	5 years	Adult	F	Legs	Rhipicephalus microplus complex	Adult	M	Non-Engorged	2
2023-05-18	K.S. Farm	Traeng Trayueng	Kampong Speu	11.245	104.124	Cow1	5 years	Adult	F	Legs	Rhipicephalus microplus complex	Adult	F	Engorged	1
2023-05-18	K.S. Farm	Traeng Trayueng	Kampong Speu	11.245	104.124	Cow1	5 years	Adult	F	Legs	Rhipicephalus microplus complex	Adult	M	Non-Engorged	4
2023-05-18	K.S. Farm	Traeng Trayueng	Kampong Speu	11.245	104.124	Cow1	5 years	Adult	F	Legs	Rhipicephalus microplus complex	Adult	F	Engorged	1
2023-05-18	K.S. Farm	Traeng Trayueng	Kampong Speu	11.245	104.124	Cow1	5 years	Adult	F	Legs	Rhipicephalus sp.	Nymph	n/a	Engorged	4
2023-05-18	K.S. Farm	Traeng Trayueng	Kampong Speu	11.245	104.124	Cow1	5 years	Adult	F	Neck	Rhipicephalus microplus complex	Adult	M	Non-Engorged	2
2023-05-18	K.S. Farm	Traeng Trayueng	Kampong Speu	11.245	104.124	Cow1	5 years	Adult	F	Neck	Rhipicephalus microplus complex	Adult	F	Engorged	4
2023-05-18	K.S. Farm	Traeng Trayueng	Kampong Speu	11.245	104.124	Cow1	5 years	Adult	F	Neck	Rhipicephalus microplus complex	Adult	F	Engorged	1
2023-05-18	K.S. Farm	Traeng Trayueng	Kampong Speu	11.245	104.124	Cow1	5 years	Adult	F	Neck	Rhipicephalus sp.	Nymph	n/a	Engorged	1
2023-05-18	K.S. Farm	Traeng Trayueng	Kampong Speu	11.245	104.124	Cow1	5 years	Adult	F	Legs	Rhipicephalus microplus complex	Adult	F	Engorged	9
2023-05-18	K.S. Farm	Traeng Trayueng	Kampong Speu	11.245	104.124	Cow1	5 years	Adult	F	Ear	Rhipicephalus microplus complex	Adult	M	Non-Engorged	13
2023-05-18	K.S. Farm	Traeng Trayueng	Kampong Speu	11.245	104.124	Cow1	5 years	Adult	F	Ear	Rhipicephalus microplus complex	Adult	F	Engorged	12
2023-05-18	K.S. Farm	Traeng Trayueng	Kampong Speu	11.245	104.124	Cow1	5 years	Adult	F	Ear	Rhipicephalus microplus complex	Adult	M	Non-Engorged	4
2023-05-18	K.S. Farm	Traeng Trayueng	Kampong Speu	11.245	104.124	Cow1	5 years	Adult	F	Ear	Rhipicephalus microplus complex	Adult	F	Engorged	11
2023-05-18	K.S. Farm	Traeng Trayueng	Kampong Speu	11.245	104.124	Cow1	5 years	Adult	F	Ear	Rhipicephalus sp.	Adult	M	Non-Engorged	1
2023-05-18	K.S. Farm	Traeng Trayueng	Kampong Speu	11.245	104.124	Cow1	5 years	Adult	F	Ear	Rhipicephalus sp.	Adult	F	Engorged	2
2023-05-18	K.S. Farm	Traeng Trayueng	Kampong Speu	11.245	104.124	Cow1	5 years	Adult	F	Ear	Rhipicephalus sp.	Nymph	n/a	Engorged	20
2023-05-18	K.S. Farm	Traeng Trayueng	Kampong Speu	11.245	104.124	Cow2	3 years	Adult	F	Neck	Rhipicephalus microplus complex	Adult	M	Non-Engorged	4
2023-05-18	K.S. Farm	Traeng Trayueng	Kampong Speu	11.245	104.124	Cow2	3 years	Adult	F	Neck	Rhipicephalus microplus complex	Adult	F	Engorged	4
2023-05-18	K.S. Farm	Traeng Trayueng	Kampong Speu	11.245	104.124	Cow2	3 years	Adult	F	Neck	Rhipicephalus microplus complex	Adult	F	Non-Engorged	4
2023-05-18	K.S. Farm	Traeng Trayueng	Kampong Speu	11.245	104.124	Cow2	3 years	Adult	F	Neck	Rhipicephalus sp.	Nymph	n/a	Engorged	6
2023-05-18	K.S. Farm	Traeng Trayueng	Kampong Speu	11.245	104.124	Cow2	3 years	Adult	F	Neck	Rhipicephalus microplus complex	Adult	M	Non-Engorged	1
2023-05-18	K.S. Farm	Traeng Trayueng	Kampong Speu	11.245	104.124	Cow2	3 years	Adult	F	Head	Rhipicephalus microplus complex	Adult	M	Non-Engorged	2
2023-05-18	K.S. Farm	Traeng Trayueng	Kampong Speu	11.245	104.124	Cow2	3 years	Adult	F	Head	Rhipicephalus sp.	Nymph	n/a	Engorged	2
2023-05-18	K.S. Farm	Traeng Trayueng	Kampong Speu	11.245	104.124	Cow2	3 years	Adult	F	Head	Rhipicephalus haemaphysaloides	Adult	M	Non-Engorged	1
2023-05-18	K.S. Farm	Traeng Trayueng	Kampong Speu	11.245	104.124	Cow2	3 years	Adult	F	Back	Rhipicephalus sp.	Larva	n/a	Engorged	1
2023-05-18	K.S. Farm	Traeng Trayueng	Kampong Speu	11.245	104.124	Cow2	3 years	Adult	F	Back	Rhipicephalus sp.	Nymph	n/a	Engorged	6
2023-05-18	K.S. Farm	Traeng Trayueng	Kampong Speu	11.245	104.124	Cow2	3 years	Adult	F	Back	Rhipicephalus microplus complex	Adult	M	Non-Engorged	1
2023-05-18	K.S. Farm	Traeng Trayueng	Kampong Speu	11.245	104.124	Cow2	3 years	Adult	F	Legs	Rhipicephalus microplus complex	Adult	M	Non-Engorged	2
2023-05-18	K.S. Farm	Traeng Trayueng	Kampong Speu	11.245	104.124	Cow2	3 years	Adult	F	Legs	Rhipicephalus microplus complex	Adult	F	Engorged	1
2023-05-18	K.S. Farm	Traeng Trayueng	Kampong Speu	11.245	104.124	Cow2	3 years	Adult	F	Legs	Rhipicephalus microplus complex	Adult	F	Non-Engorged	1
2023-05-18	K.S. Farm	Traeng Trayueng	Kampong Speu	11.245	104.124	Cow2	3 years	Adult	F	Legs	Rhipicephalus microplus complex	Adult	M	Non-Engorged	2
2023-05-18	K.S. Farm	Traeng Trayueng	Kampong Speu	11.245	104.124	Cow2	3 years	Adult	F	Legs	Rhipicephalus microplus complex	Adult	F	Engorged	2
2023-05-18	K.S. Farm	Traeng Trayueng	Kampong Speu	11.245	104.124	Cow2	3 years	Adult	F	Legs	Rhipicephalus sp.	Nymph	n/a	Engorged	2
2023-05-18	K.S. Farm	Traeng Trayueng	Kampong Speu	11.245	104.124	Cow2	3 years	Adult	F	Tail	Rhipicephalus microplus complex	Adult	M	Non-Engorged	1
2023-05-18	K.S. Farm	Traeng Trayueng	Kampong Speu	11.245	104.124	Cow2	3 years	Adult	F	Tail	Rhipicephalus microplus complex	Adult	F	Engorged	3
2023-05-18	K.S. Farm	Traeng Trayueng	Kampong Speu	11.245	104.124	Cow2	3 years	Adult	F	Tail	Rhipicephalus microplus complex	Adult	M	Non-Engorged	1
2023-05-18	K.S. Farm	Traeng Trayueng	Kampong Speu	11.245	104.124	Cow2	3 years	Adult	F	Tail	Rhipicephalus microplus complex	Adult	F	Non-Engorged	2
2023-05-18	K.S. Farm	Traeng Trayueng	Kampong Speu	11.245	104.124	Cow2	3 years	Adult	F	Tail	Rhipicephalus sp.	Larva	n/a	Engorged	3
2023-05-18	K.S. Farm	Traeng Trayueng	Kampong Speu	11.245	104.124	Cow2	3 years	Adult	F	Tail	Rhipicephalus sp.	Nymph	n/a	Engorged	1
2023-05-18	K.S. Farm	Traeng Trayueng	Kampong Speu	11.245	104.124	Cow2	3 years	Adult	F	Abdomen	Rhipicephalus microplus complex	Adult	M	Non-Engorged	3
2023-05-18	K.S. Farm	Traeng Trayueng	Kampong Speu	11.245	104.124	Cow2	3 years	Adult	F	Abdomen	Rhipicephalus microplus complex	Adult	F	Engorged	1
2023-05-18	K.S. Farm	Traeng Trayueng	Kampong Speu	11.245	104.124	Cow2	3 years	Adult	F	Abdomen	Rhipicephalus sp.	Nymph	n/a	Engorged	5
2023-05-18	K.S. Farm	Traeng Trayueng	Kampong Speu	11.245	104.124	Cow2	3 years	Adult	F	Ear	Rhipicephalus sp.	Larva	n/a	Engorged	24
2023-05-18	K.S. Farm	Traeng Trayueng	Kampong Speu	11.245	104.124	Cow2	3 years	Adult	F	Ear	Rhipicephalus microplus complex	Adult	M	Non-Engorged	1
2023-05-18	K.S. Farm	Traeng Trayueng	Kampong Speu	11.245	104.124	Cow2	3 years	Adult	F	Ear	Rhipicephalus microplus complex	Adult	F	Non-Engorged	3
2023-05-18	K.S. Farm	Traeng Trayueng	Kampong Speu	11.245	104.124	Cow2	3 years	Adult	F	Ear	Rhipicephalus sp.	Nymph	n/a	Engorged	2
2023-05-18	K.S. Farm	Traeng Trayueng	Kampong Speu	11.245	104.124	Cow5	6 years	Adult	F	Neck	Rhipicephalus microplus complex	Adult	M	Non-Engorged	3
2023-05-18	K.S. Farm	Traeng Trayueng	Kampong Speu	11.245	104.124	Cow5	6 years	Adult	F	Neck	Rhipicephalus microplus complex	Adult	F	Engorged	5
2023-05-18	K.S. Farm	Traeng Trayueng	Kampong Speu	11.245	104.124	Cow5	6 years	Adult	F	Neck	Rhipicephalus microplus complex	Adult	F	Non-Engorged	1
2023-05-18	K.S. Farm	Traeng Trayueng	Kampong Speu	11.245	104.124	Cow5	6 years	Adult	F	Neck	Rhipicephalus microplus complex	Adult	F	Non-Engorged	1
2023-05-18	K.S. Farm	Traeng Trayueng	Kampong Speu	11.245	104.124	Cow5	6 years	Adult	F	Neck	Rhipicephalus sp.	Nymph	n/a	Engorged	1
2023-05-18	K.S. Farm	Traeng Trayueng	Kampong Speu	11.245	104.124	Cow5	6 years	Adult	F	Ear	Rhipicephalus haemaphysaloides	Adult	F	Non-Engorged	1
2023-05-18	K.S. Farm	Traeng Trayueng	Kampong Speu	11.245	104.124	Cow5	6 years	Adult	F	Ear	Rhipicephalus microplus complex	Adult	F	Engorged	3
2023-05-18	K.S. Farm	Traeng Trayueng	Kampong Speu	11.245	104.124	Cow5	6 years	Adult	F	Ear	Rhipicephalus microplus complex	Adult	M	Non-Engorged	1
2023-05-18	K.S. Farm	Traeng Trayueng	Kampong Speu	11.245	104.124	Cow5	6 years	Adult	F	Abdomen	Rhipicephalus microplus complex	Adult	F	Engorged	7
2023-05-18	K.S. Farm	Traeng Trayueng	Kampong Speu	11.245	104.124	Cow5	6 years	Adult	F	Legs	Rhipicephalus microplus complex	Adult	M	Non-Engorged	1
2023-05-18	K.S. Farm	Traeng Trayueng	Kampong Speu	11.245	104.124	Cow5	6 years	Adult	F	Legs	Rhipicephalus microplus complex	Adult	M	Non-Engorged	1
2023-05-18	K.S. Farm	Traeng Trayueng	Kampong Speu	11.245	104.124	Cow5	6 years	Adult	F	Legs	Rhipicephalus microplus complex	Adult	F	Engorged	9
2023-05-18	K.S. Farm	Traeng Trayueng	Kampong Speu	11.245	104.124	Cow5	6 years	Adult	F	Tail	Rhipicephalus microplus complex	Adult	M	Non-Engorged	2
2023-05-18	K.S. Farm	Traeng Trayueng	Kampong Speu	11.245	104.124	Cow5	6 years	Adult	F	Tail	Rhipicephalus microplus complex	Adult	M	Non-Engorged	3
2023-05-18	K.S. Farm	Traeng Trayueng	Kampong Speu	11.245	104.124	Cow5	6 years	Adult	F	Tail	Rhipicephalus microplus complex	Adult	F	Engorged	9
2023-05-18	K.S. Farm	Traeng Trayueng	Kampong Speu	11.245	104.124	Cow5	6 years	Adult	F	Tail	Rhipicephalus microplus complex	Adult	F	Non-Engorged	1
2023-05-18	K.S. Farm	Traeng Trayueng	Kampong Speu	11.245	104.124	Cow5	6 years	Adult	F	Tail	Rhipicephalus sp.	Larva	n/a	Engorged	1
2023-05-18	K.S. Farm	Traeng Trayueng	Kampong Speu	11.245	104.124	Cow5	6 years	Adult	F	Tail	Rhipicephalus sp.	Nymph	n/a	Engorged	2
2023-05-18	K.S. Farm	Traeng Trayueng	Kampong Speu	11.245	104.124	Cow5	6 years	Adult	F	Tail	Rhipicephalus microplus complex	Adult	M	Non-Engorged	2
2023-05-18	K.S. Farm	Traeng Trayueng	Kampong Speu	11.245	104.124	Cow5	6 years	Adult	F	Tail	Rhipicephalus microplus complex	Adult	F	Engorged	1
2023-05-18	K.S. Farm	Traeng Trayueng	Kampong Speu	11.245	104.124	Cow5	6 years	Adult	F	Tail	Rhipicephalus microplus complex	Adult	F	Non-Engorged	1
2023-05-18	K.S. Farm	Traeng Trayueng	Kampong Speu	11.245	104.124	Cow5	6 years	Adult	F	Back	Rhipicephalus microplus complex	Adult	M	Non-Engorged	2
2023-05-18	K.S. Farm	Traeng Trayueng	Kampong Speu	11.245	104.124	Cow5	6 years	Adult	F	Back	Rhipicephalus microplus complex	Adult	F	Non-Engorged	2
2023-05-18	K.S. Farm	Traeng Trayueng	Kampong Speu	11.245	104.124	Cow5	6 years	Adult	F	Back	Rhipicephalus microplus complex	Adult	M	Non-Engorged	1
2023-05-18	K.S. Farm	Traeng Trayueng	Kampong Speu	11.245	104.124	Cow5	6 years	Adult	F	Back	Rhipicephalus sp.	Nymph	n/a	Engorged	2
2023-05-18	K.S. Farm	Traeng Trayueng	Kampong Speu	11.245	104.124	Cow3	5 years	Adult	M	Ear	Rhipicephalus microplus complex	Adult	M	Non-Engorged	11
2023-05-18	K.S. Farm	Traeng Trayueng	Kampong Speu	11.245	104.124	Cow3	5 years	Adult	M	Ear	Rhipicephalus microplus complex	Adult	F	Engorged	14
2023-05-18	K.S. Farm	Traeng Trayueng	Kampong Speu	11.245	104.124	Cow3	5 years	Adult	M	Ear	Rhipicephalus microplus complex	Adult	M	Non-Engorged	4
2023-05-18	K.S. Farm	Traeng Trayueng	Kampong Speu	11.245	104.124	Cow3	5 years	Adult	M	Ear	Rhipicephalus microplus complex	Adult	F	Engorged	7
2023-05-18	K.S. Farm	Traeng Trayueng	Kampong Speu	11.245	104.124	Cow3	5 years	Adult	M	Ear	Rhipicephalus sp.	Nymph	n/a	Engorged	27
2023-05-18	K.S. Farm	Traeng Trayueng	Kampong Speu	11.245	104.124	Cow3	5 years	Adult	M	Tail	Rhipicephalus microplus complex	Adult	F	Engorged	1
2023-05-18	K.S. Farm	Traeng Trayueng	Kampong Speu	11.245	104.124	Cow3	5 years	Adult	M	Tail	Rhipicephalus microplus complex	Adult	M	Non-Engorged	3
2023-05-18	K.S. Farm	Traeng Trayueng	Kampong Speu	11.245	104.124	Cow3	5 years	Adult	M	Tail	Rhipicephalus sp.	Nymph	n/a	Engorged	11
2023-05-18	K.S. Farm	Traeng Trayueng	Kampong Speu	11.245	104.124	Cow3	5 years	Adult	M	Tail	Rhipicephalus sp.	Larva	n/a	Engorged	5
2023-05-18	K.S. Farm	Traeng Trayueng	Kampong Speu	11.245	104.124	Cow3	5 years	Adult	M	Tail	Rhipicephalus sp.	Adult	F	Engorged	1
2023-05-18	K.S. Farm	Traeng Trayueng	Kampong Speu	11.245	104.124	Cow3	5 years	Adult	M	Head	Rhipicephalus microplus complex	Adult	F	Engorged	1
2023-05-18	K.S. Farm	Traeng Trayueng	Kampong Speu	11.245	104.124	Cow3	5 years	Adult	M	Head	Rhipicephalus microplus complex	Adult	M	Non-Engorged	1
2023-05-18	K.S. Farm	Traeng Trayueng	Kampong Speu	11.245	104.124	Cow3	5 years	Adult	M	Head	Rhipicephalus sp.	Larva	n/a	Engorged	2
2023-05-18	K.S. Farm	Traeng Trayueng	Kampong Speu	11.245	104.124	Cow3	5 years	Adult	M	Legs	Rhipicephalus microplus complex	Adult	M	Non-Engorged	3
2023-05-18	K.S. Farm	Traeng Trayueng	Kampong Speu	11.245	104.124	Cow3	5 years	Adult	M	Legs	Rhipicephalus microplus complex	Adult	F	Engorged	24
2023-05-18	K.S. Farm	Traeng Trayueng	Kampong Speu	11.245	104.124	Cow3	5 years	Adult	M	Legs	Rhipicephalus microplus complex	Adult	M	Non-Engorged	2
2023-05-18	K.S. Farm	Traeng Trayueng	Kampong Speu	11.245	104.124	Cow3	5 years	Adult	M	Legs	Rhipicephalus microplus complex	Adult	F	Engorged	3
2023-05-18	K.S. Farm	Traeng Trayueng	Kampong Speu	11.245	104.124	Cow3	5 years	Adult	M	Legs	Rhipicephalus sp.	Nymph	n/a	Engorged	8
2023-05-18	K.S. Farm	Traeng Trayueng	Kampong Speu	11.245	104.124	Cow3	5 years	Adult	M	Back	Rhipicephalus microplus complex	Adult	F	Engorged	2
2023-05-18	K.S. Farm	Traeng Trayueng	Kampong Speu	11.245	104.124	Cow3	5 years	Adult	M	Back	Rhipicephalus microplus complex	Adult	M	Non-Engorged	1
2023-05-18	K.S. Farm	Traeng Trayueng	Kampong Speu	11.245	104.124	Cow3	5 years	Adult	M	Back	Rhipicephalus sp.	Nymph	n/a	Engorged	11
2023-05-18	K.S. Farm	Traeng Trayueng	Kampong Speu	11.245	104.124	Cow3	5 years	Adult	M	Neck	Rhipicephalus microplus complex	Adult	F	Engorged	6
2023-05-18	K.S. Farm	Traeng Trayueng	Kampong Speu	11.245	104.124	Cow3	5 years	Adult	M	Neck	Rhipicephalus microplus complex	Adult	M	Non-Engorged	1
2023-05-18	K.S. Farm	Traeng Trayueng	Kampong Speu	11.245	104.124	Cow3	5 years	Adult	M	Neck	Rhipicephalus microplus complex	Adult	F	Engorged	3
2023-05-18	K.S. Farm	Traeng Trayueng	Kampong Speu	11.245	104.124	Cow3	5 years	Adult	M	Neck	Rhipicephalus sp.	Nymph	n/a	Engorged	3
2023-05-18	K.S. Farm	Traeng Trayueng	Kampong Speu	11.245	104.124	Cow3	5 years	Adult	M	Abdomen	Rhipicephalus microplus complex	Adult	M	Non-Engorged	1
2023-05-18	K.S. Farm	Traeng Trayueng	Kampong Speu	11.245	104.124	Cow3	5 years	Adult	M	Abdomen	Rhipicephalus microplus complex	Adult	F	Engorged	2
2023-05-18	K.S. Farm	Traeng Trayueng	Kampong Speu	11.245	104.124	Cow3	5 years	Adult	M	Abdomen	Rhipicephalus microplus complex	Adult	M	Non-Engorged	2
2023-05-18	K.S. Farm	Traeng Trayueng	Kampong Speu	11.245	104.124	Cow3	5 years	Adult	M	Abdomen	Rhipicephalus sp.	Nymph	n/a	Engorged	9
2023-05-18	K.S. Farm	Traeng Trayueng	Kampong Speu	11.245	104.124	Cow3	5 years	Adult	M	Abdomen	Rhipicephalus sp.	Larva	n/a	Engorged	2
2023-05-18	K.S. Farm	Traeng Trayueng	Kampong Speu	11.245	104.124	Cow8	5 years	Adult	F	Abdomen	Rhipicephalus microplus complex	Adult	F	Engorged	2
2023-05-18	K.S. Farm	Traeng Trayueng	Kampong Speu	11.245	104.124	Cow8	5 years	Adult	F	Abdomen	Rhipicephalus microplus complex	Adult	F	Engorged	6
2023-05-18	K.S. Farm	Traeng Trayueng	Kampong Speu	11.245	104.124	Cow8	5 years	Adult	F	Abdomen	Rhipicephalus microplus complex	Adult	M	Non-Engorged	3
2023-05-18	K.S. Farm	Traeng Trayueng	Kampong Speu	11.245	104.124	Cow8	5 years	Adult	F	Abdomen	Rhipicephalus microplus complex	Adult	F	Engorged	2
2023-05-18	K.S. Farm	Traeng Trayueng	Kampong Speu	11.245	104.124	Cow8	5 years	Adult	F	Abdomen	Rhipicephalus sp.	Nymph	n/a	Engorged	7
2023-05-18	K.S. Farm	Traeng Trayueng	Kampong Speu	11.245	104.124	Cow8	5 years	Adult	F	Head	Rhipicephalus sp.	Nymph	n/a	Engorged	5
2023-05-18	K.S. Farm	Traeng Trayueng	Kampong Speu	11.245	104.124	Cow8	5 years	Adult	F	Head	Rhipicephalus microplus complex	Adult	M	Non-Engorged	3
2023-05-18	K.S. Farm	Traeng Trayueng	Kampong Speu	11.245	104.124	Cow8	5 years	Adult	F	Head	Rhipicephalus microplus complex	Adult	M	Non-Engorged	1
2023-05-18	K.S. Farm	Traeng Trayueng	Kampong Speu	11.245	104.124	Cow8	5 years	Adult	F	Head	Rhipicephalus microplus complex	Adult	F	Engorged	1
2023-05-18	K.S. Farm	Traeng Trayueng	Kampong Speu	11.245	104.124	Cow8	5 years	Adult	F	Legs	Rhipicephalus microplus complex	Adult	F	Engorged	10
2023-05-18	K.S. Farm	Traeng Trayueng	Kampong Speu	11.245	104.124	Cow8	5 years	Adult	F	Legs	Rhipicephalus microplus complex	Adult	F	Engorged	9
2023-05-18	K.S. Farm	Traeng Trayueng	Kampong Speu	11.245	104.124	Cow8	5 years	Adult	F	Legs	Rhipicephalus microplus complex	Adult	M	Non-Engorged	1
2023-05-18	K.S. Farm	Traeng Trayueng	Kampong Speu	11.245	104.124	Cow8	5 years	Adult	F	Legs	Rhipicephalus sp.	Nymph	n/a	Engorged	6
2023-05-18	K.S. Farm	Traeng Trayueng	Kampong Speu	11.245	104.124	Cow8	5 years	Adult	F	Tail	Rhipicephalus microplus complex	Adult	M	Non-Engorged	9
2023-05-18	K.S. Farm	Traeng Trayueng	Kampong Speu	11.245	104.124	Cow8	5 years	Adult	F	Tail	Rhipicephalus microplus complex	Adult	F	Engorged	7
2023-05-18	K.S. Farm	Traeng Trayueng	Kampong Speu	11.245	104.124	Cow8	5 years	Adult	F	Tail	Rhipicephalus microplus complex	Adult	M	Non-Engorged	1
2023-05-18	K.S. Farm	Traeng Trayueng	Kampong Speu	11.245	104.124	Cow8	5 years	Adult	F	Tail	Rhipicephalus microplus complex	Adult	F	Engorged	4
2023-05-18	K.S. Farm	Traeng Trayueng	Kampong Speu	11.245	104.124	Cow8	5 years	Adult	F	Tail	Rhipicephalus sp.	Nymph	n/a	Engorged	10
2023-05-18	K.S. Farm	Traeng Trayueng	Kampong Speu	11.245	104.124	Cow8	5 years	Adult	F	Ear	Rhipicephalus microplus complex	Adult	M	Non-Engorged	16
2023-05-18	K.S. Farm	Traeng Trayueng	Kampong Speu	11.245	104.124	Cow8	5 years	Adult	F	Ear	Rhipicephalus microplus complex	Adult	F	Engorged	13
2023-05-18	K.S. Farm	Traeng Trayueng	Kampong Speu	11.245	104.124	Cow8	5 years	Adult	F	Ear	Rhipicephalus microplus complex	Adult	M	Non-Engorged	2
2023-05-18	K.S. Farm	Traeng Trayueng	Kampong Speu	11.245	104.124	Cow8	5 years	Adult	F	Ear	Rhipicephalus microplus complex	Adult	F	Engorged	4
2023-05-18	K.S. Farm	Traeng Trayueng	Kampong Speu	11.245	104.124	Cow8	5 years	Adult	F	Ear	Rhipicephalus sp.	Nymph	n/a	Engorged	38
2023-05-18	K.S. Farm	Traeng Trayueng	Kampong Speu	11.245	104.124	Cow8	5 years	Adult	F	Ear	Rhipicephalus sp.	Larva	n/a	Engorged	23
2023-05-18	K.S. Farm	Traeng Trayueng	Kampong Speu	11.245	104.124	Cow8	5 years	Adult	F	Ear	Rhipicephalus microplus complex	Adult	M	Non-Engorged	1
2023-05-18	K.S. Farm	Traeng Trayueng	Kampong Speu	11.245	104.124	Cow8	5 years	Adult	F	Ear	Rhipicephalus microplus complex	Adult	F	Engorged	4
2023-05-18	K.S. Farm	Traeng Trayueng	Kampong Speu	11.245	104.124	Cow8	5 years	Adult	F	Ear	Rhipicephalus microplus complex	Adult	M	Non-Engorged	10
2023-05-18	K.S. Farm	Traeng Trayueng	Kampong Speu	11.245	104.124	Cow8	5 years	Adult	F	Ear	Rhipicephalus sp.	Nymph	n/a	Engorged	14
2023-05-18	K.S. Farm	Traeng Trayueng	Kampong Speu	11.245	104.124	Cow10	3 years	Adult	F	Ear	Rhipicephalus microplus complex	Adult	M	Non-Engorged	7
2023-05-18	K.S. Farm	Traeng Trayueng	Kampong Speu	11.245	104.124	Cow10	3 years	Adult	F	Ear	Rhipicephalus microplus complex	Adult	F	Engorged	4
2023-05-18	K.S. Farm	Traeng Trayueng	Kampong Speu	11.245	104.124	Cow10	3 years	Adult	F	Ear	Rhipicephalus microplus complex	Adult	M	Non-Engorged	12
2023-05-18	K.S. Farm	Traeng Trayueng	Kampong Speu	11.245	104.124	Cow10	3 years	Adult	F	Ear	Rhipicephalus microplus complex	Adult	F	Engorged	9
2023-05-18	K.S. Farm	Traeng Trayueng	Kampong Speu	11.245	104.124	Cow10	3 years	Adult	F	Ear	Rhipicephalus sp.	Nymph	n/a	Engorged	44
2023-05-18	K.S. Farm	Traeng Trayueng	Kampong Speu	11.245	104.124	Cow10	3 years	Adult	F	Abdomen	Rhipicephalus microplus complex	Adult	M	Non-Engorged	9
2023-05-18	K.S. Farm	Traeng Trayueng	Kampong Speu	11.245	104.124	Cow10	3 years	Adult	F	Abdomen	Rhipicephalus microplus complex	Adult	F	Engorged	23
2023-05-18	K.S. Farm	Traeng Trayueng	Kampong Speu	11.245	104.124	Cow10	3 years	Adult	F	Abdomen	Rhipicephalus microplus complex	Adult	M	Non-Engorged	3
2023-05-18	K.S. Farm	Traeng Trayueng	Kampong Speu	11.245	104.124	Cow10	3 years	Adult	F	Abdomen	Rhipicephalus sp.	Nymph	n/a	Engorged	13
2023-05-18	K.S. Farm	Traeng Trayueng	Kampong Speu	11.245	104.124	Cow10	3 years	Adult	F	Tail	Rhipicephalus microplus complex	Adult	F	Engorged	1
2023-05-18	K.S. Farm	Traeng Trayueng	Kampong Speu	11.245	104.124	Cow10	3 years	Adult	F	Tail	Rhipicephalus microplus complex	Adult	M	Non-Engorged	5
2023-05-18	K.S. Farm	Traeng Trayueng	Kampong Speu	11.245	104.124	Cow10	3 years	Adult	F	Tail	Rhipicephalus microplus complex	Adult	F	Engorged	8
2023-05-18	K.S. Farm	Traeng Trayueng	Kampong Speu	11.245	104.124	Cow10	3 years	Adult	F	Tail	Rhipicephalus sp.	Adult	F	Engorged	1
2023-05-18	K.S. Farm	Traeng Trayueng	Kampong Speu	11.245	104.124	Cow10	3 years	Adult	F	Legs	Rhipicephalus haemaphysaloides	Adult	F	Engorged	2
2023-05-18	K.S. Farm	Traeng Trayueng	Kampong Speu	11.245	104.124	Cow10	3 years	Adult	F	Legs	Rhipicephalus microplus complex	Adult	M	Non-Engorged	2
2023-05-18	K.S. Farm	Traeng Trayueng	Kampong Speu	11.245	104.124	Cow10	3 years	Adult	F	Legs	Rhipicephalus microplus complex	Adult	F	Engorged	9
2023-05-18	K.S. Farm	Traeng Trayueng	Kampong Speu	11.245	104.124	Cow10	3 years	Adult	F	Legs	Rhipicephalus microplus complex	Adult	M	Non-Engorged	2
2023-05-18	K.S. Farm	Traeng Trayueng	Kampong Speu	11.245	104.124	Cow10	3 years	Adult	F	Legs	Rhipicephalus sp.	Nymph	n/a	Engorged	4
2023-05-18	K.S. Farm	Traeng Trayueng	Kampong Speu	11.245	104.124	Cow10	3 years	Adult	F	Neck	Rhipicephalus microplus complex	Adult	M	Non-Engorged	3
2023-05-18	K.S. Farm	Traeng Trayueng	Kampong Speu	11.245	104.124	Cow10	3 years	Adult	F	Neck	Rhipicephalus microplus complex	Adult	F	Engorged	13
2023-05-18	K.S. Farm	Traeng Trayueng	Kampong Speu	11.245	104.124	Cow10	3 years	Adult	F	Neck	Rhipicephalus microplus complex	Adult	M	Non-Engorged	2
2023-05-18	K.S. Farm	Traeng Trayueng	Kampong Speu	11.245	104.124	Cow10	3 years	Adult	F	Neck	Rhipicephalus microplus complex	Adult	F	Engorged	1
2023-05-18	K.S. Farm	Traeng Trayueng	Kampong Speu	11.245	104.124	Cow10	3 years	Adult	F	Neck	Rhipicephalus haemaphysaloides	Adult	M	Non-Engorged	1
2023-05-18	K.S. Farm	Traeng Trayueng	Kampong Speu	11.245	104.124	Cow10	3 years	Adult	F	Neck	Rhipicephalus sp.	Nymph	n/a	Engorged	13
2023-05-18	K.S. Farm	Traeng Trayueng	Kampong Speu	11.245	104.124	Cow10	3 years	Adult	F	Back	Rhipicephalus microplus complex	Adult	M	Non-Engorged	11
2023-05-18	K.S. Farm	Traeng Trayueng	Kampong Speu	11.245	104.124	Cow10	3 years	Adult	F	Back	Rhipicephalus microplus complex	Adult	F	Engorged	3
2023-05-18	K.S. Farm	Traeng Trayueng	Kampong Speu	11.245	104.124	Cow10	3 years	Adult	F	Back	Rhipicephalus microplus complex	Adult	M	Non-Engorged	7
2023-05-18	K.S. Farm	Traeng Trayueng	Kampong Speu	11.245	104.124	Cow10	3 years	Adult	F	Back	Rhipicephalus microplus complex	Adult	F	Engorged	3
2023-05-18	K.S. Farm	Traeng Trayueng	Kampong Speu	11.245	104.124	Cow10	3 years	Adult	F	Back	Rhipicephalus sp.	Nymph	n/a	Engorged	17
2023-05-18	K.S. Farm	Traeng Trayueng	Kampong Speu	11.245	104.124	Cow9	3 years	Adult	F	Ear	Rhipicephalus microplus complex	Adult	M	Non-Engorged	2
2023-05-18	K.S. Farm	Traeng Trayueng	Kampong Speu	11.245	104.124	Cow9	3 years	Adult	F	Ear	Rhipicephalus microplus complex	Adult	F	Non-Engorged	4
2023-05-18	K.S. Farm	Traeng Trayueng	Kampong Speu	11.245	104.124	Cow9	3 years	Adult	F	Ear	Rhipicephalus microplus complex	Adult	M	Non-Engorged	3
2023-05-18	K.S. Farm	Traeng Trayueng	Kampong Speu	11.245	104.124	Cow9	3 years	Adult	F	Ear	Rhipicephalus microplus complex	Adult	F	Engorged	3
2023-05-18	K.S. Farm	Traeng Trayueng	Kampong Speu	11.245	104.124	Cow9	3 years	Adult	F	Ear	Rhipicephalus sp.	Larva	n/a	Engorged	56
2023-05-18	K.S. Farm	Traeng Trayueng	Kampong Speu	11.245	104.124	Cow9	3 years	Adult	F	Ear	Rhipicephalus sp.	Nymph	n/a	Engorged	6
2023-05-18	K.S. Farm	Traeng Trayueng	Kampong Speu	11.245	104.124	Cow9	3 years	Adult	F	Back	Rhipicephalus microplus complex	Adult	M	Non-Engorged	2
2023-05-18	K.S. Farm	Traeng Trayueng	Kampong Speu	11.245	104.124	Cow9	3 years	Adult	F	Back	Rhipicephalus microplus complex	Adult	F	Engorged	2
2023-05-18	K.S. Farm	Traeng Trayueng	Kampong Speu	11.245	104.124	Cow9	3 years	Adult	F	Back	Rhipicephalus microplus complex	Adult	F	Non-Engorged	1
2023-05-18	K.S. Farm	Traeng Trayueng	Kampong Speu	11.245	104.124	Cow9	3 years	Adult	F	Back	Rhipicephalus microplus complex	Adult	M	Non-Engorged	1
2023-05-18	K.S. Farm	Traeng Trayueng	Kampong Speu	11.245	104.124	Cow9	3 years	Adult	F	Back	Rhipicephalus sp.	Nymph	n/a	Engorged	13
2023-05-18	K.S. Farm	Traeng Trayueng	Kampong Speu	11.245	104.124	Cow9	3 years	Adult	F	Tail	Rhipicephalus microplus complex	Adult	M	Non-Engorged	5
2023-05-18	K.S. Farm	Traeng Trayueng	Kampong Speu	11.245	104.124	Cow9	3 years	Adult	F	Tail	Rhipicephalus microplus complex	Adult	F	Engorged	6
2023-05-18	K.S. Farm	Traeng Trayueng	Kampong Speu	11.245	104.124	Cow9	3 years	Adult	F	Tail	Rhipicephalus sp.	Nymph	n/a	Engorged	4
2023-05-18	K.S. Farm	Traeng Trayueng	Kampong Speu	11.245	104.124	Cow9	3 years	Adult	F	Legs	Rhipicephalus microplus complex	Adult	M	Non-Engorged	1
2023-05-18	K.S. Farm	Traeng Trayueng	Kampong Speu	11.245	104.124	Cow9	3 years	Adult	F	Legs	Rhipicephalus microplus complex	Adult	F	Engorged	15
2023-05-18	K.S. Farm	Traeng Trayueng	Kampong Speu	11.245	104.124	Cow9	3 years	Adult	F	Legs	Rhipicephalus microplus complex	Adult	M	Non-Engorged	1
2023-05-18	K.S. Farm	Traeng Trayueng	Kampong Speu	11.245	104.124	Cow9	3 years	Adult	F	Legs	Rhipicephalus sp.	Nymph	n/a	Engorged	3
2023-05-18	K.S. Farm	Traeng Trayueng	Kampong Speu	11.245	104.124	Cow9	3 years	Adult	F	Abdomen	Rhipicephalus microplus complex	Adult	M	Non-Engorged	6
2023-05-18	K.S. Farm	Traeng Trayueng	Kampong Speu	11.245	104.124	Cow9	3 years	Adult	F	Abdomen	Rhipicephalus microplus complex	Adult	F	Non-Engorged	1
2023-05-18	K.S. Farm	Traeng Trayueng	Kampong Speu	11.245	104.124	Cow9	3 years	Adult	F	Abdomen	Rhipicephalus microplus complex	Adult	M	Non-Engorged	2
2023-05-18	K.S. Farm	Traeng Trayueng	Kampong Speu	11.245	104.124	Cow9	3 years	Adult	F	Abdomen	Rhipicephalus microplus complex	Adult	F	Non-Engorged	7
2023-05-18	K.S. Farm	Traeng Trayueng	Kampong Speu	11.245	104.124	Cow9	3 years	Adult	F	Abdomen	Rhipicephalus sp.	Nymph	n/a	Engorged	10
2023-05-18	K.S. Farm	Traeng Trayueng	Kampong Speu	11.245	104.124	Cow9	3 years	Adult	F	Neck	Rhipicephalus microplus complex	Adult	M	Non-Engorged	2
2023-05-18	K.S. Farm	Traeng Trayueng	Kampong Speu	11.245	104.124	Cow9	3 years	Adult	F	Neck	Rhipicephalus microplus complex	Adult	F	Engorged	17
2023-05-18	K.S. Farm	Traeng Trayueng	Kampong Speu	11.245	104.124	Cow9	3 years	Adult	F	Neck	Rhipicephalus microplus complex	Adult	M	Non-Engorged	1
2023-05-18	K.S. Farm	Traeng Trayueng	Kampong Speu	11.245	104.124	Cow9	3 years	Adult	F	Neck	Rhipicephalus microplus complex	Adult	F	Non-Engorged	1
2023-05-18	K.S. Farm	Traeng Trayueng	Kampong Speu	11.245	104.124	Cow9	3 years	Adult	F	Neck	Rhipicephalus sp.	Nymph	n/a	Engorged	2
2023-05-18	K.S. Farm	Traeng Trayueng	Kampong Speu	11.245	104.124	Cow7	3 years	Adult	F	Tail	Rhipicephalus microplus complex	Adult	M	Non-Engorged	4
2023-05-18	K.S. Farm	Traeng Trayueng	Kampong Speu	11.245	104.124	Cow7	3 years	Adult	F	Tail	Rhipicephalus microplus complex	Adult	F	Engorged	9
2023-05-18	K.S. Farm	Traeng Trayueng	Kampong Speu	11.245	104.124	Cow7	3 years	Adult	F	Tail	Rhipicephalus microplus complex	Adult	M	Non-Engorged	5
2023-05-18	K.S. Farm	Traeng Trayueng	Kampong Speu	11.245	104.124	Cow7	3 years	Adult	F	Tail	Rhipicephalus sp.	Nymph	n/a	Engorged	5
2023-05-18	K.S. Farm	Traeng Trayueng	Kampong Speu	11.245	104.124	Cow7	3 years	Adult	F	Abdomen	Rhipicephalus microplus complex	Adult	M	Non-Engorged	1
2023-05-18	K.S. Farm	Traeng Trayueng	Kampong Speu	11.245	104.124	Cow7	3 years	Adult	F	Abdomen	Rhipicephalus microplus complex	Adult	F	Non-Engorged	2
2023-05-18	K.S. Farm	Traeng Trayueng	Kampong Speu	11.245	104.124	Cow7	3 years	Adult	F	Abdomen	Rhipicephalus microplus complex	Adult	M	Non-Engorged	10
2023-05-18	K.S. Farm	Traeng Trayueng	Kampong Speu	11.245	104.124	Cow7	3 years	Adult	F	Ear	Rhipicephalus microplus complex	Adult	M	Non-Engorged	6
2023-05-18	K.S. Farm	Traeng Trayueng	Kampong Speu	11.245	104.124	Cow7	3 years	Adult	F	Ear	Rhipicephalus microplus complex	Adult	F	Non-Engorged	2
2023-05-18	K.S. Farm	Traeng Trayueng	Kampong Speu	11.245	104.124	Cow7	3 years	Adult	F	Ear	Rhipicephalus microplus complex	Adult	M	Engorged	13
2023-05-18	K.S. Farm	Traeng Trayueng	Kampong Speu	11.245	104.124	Cow7	3 years	Adult	F	Ear	Rhipicephalus sp.	Nymph	n/a	Engorged	5
2023-05-18	K.S. Farm	Traeng Trayueng	Kampong Speu	11.245	104.124	Cow7	3 years	Adult	F	Abdomen	Rhipicephalus microplus complex	Adult	M	Non-Engorged	4
2023-05-18	K.S. Farm	Traeng Trayueng	Kampong Speu	11.245	104.124	Cow7	3 years	Adult	F	Abdomen	Rhipicephalus microplus complex	Adult	F	Engorged	12
2023-05-18	K.S. Farm	Traeng Trayueng	Kampong Speu	11.245	104.124	Cow7	3 years	Adult	F	Abdomen	Rhipicephalus microplus complex	Adult	M	Non-Engorged	2
2023-05-18	K.S. Farm	Traeng Trayueng	Kampong Speu	11.245	104.124	Cow7	3 years	Adult	F	Abdomen	Rhipicephalus sp.	Nymph	n/a	Engorged	10
2023-05-18	K.S. Farm	Traeng Trayueng	Kampong Speu	11.245	104.124	Cow7	3 years	Adult	F	Legs	Rhipicephalus microplus complex	Adult	M	Non-Engorged	5
2023-05-18	K.S. Farm	Traeng Trayueng	Kampong Speu	11.245	104.124	Cow7	3 years	Adult	F	Legs	Rhipicephalus microplus complex	Adult	F	Engorged	1
2023-05-18	K.S. Farm	Traeng Trayueng	Kampong Speu	11.245	104.124	Cow7	3 years	Adult	F	Legs	Rhipicephalus microplus complex	Adult	M	Non-Engorged	6
2023-05-18	K.S. Farm	Traeng Trayueng	Kampong Speu	11.245	104.124	Cow7	3 years	Adult	F	Legs	Rhipicephalus microplus complex	Adult	F	Engorged	16
2023-05-18	K.S. Farm	Traeng Trayueng	Kampong Speu	11.245	104.124	Cow7	3 years	Adult	F	Legs	Rhipicephalus sp.	Nymph	n/a	Engorged	12
2023-05-18	K.S. Farm	Traeng Trayueng	Kampong Speu	11.245	104.124	Cow7	3 years	Adult	F	Neck	Rhipicephalus microplus complex	Adult	F	Engorged	10
2023-05-18	K.S. Farm	Traeng Trayueng	Kampong Speu	11.245	104.124	Cow7	3 years	Adult	F	Neck	Rhipicephalus sp.	Nymph	n/a	Engorged	3
2023-05-18	K.S. Farm	Traeng Trayueng	Kampong Speu	11.245	104.124	Cow7	3 years	Adult	F	Back	Rhipicephalus microplus complex	Adult	M	Non-Engorged	6
2023-05-18	K.S. Farm	Traeng Trayueng	Kampong Speu	11.245	104.124	Cow7	3 years	Adult	F	Back	Rhipicephalus microplus complex	Adult	F	Non-Engorged	1
2023-05-18	K.S. Farm	Traeng Trayueng	Kampong Speu	11.245	104.124	Cow7	3 years	Adult	F	Back	Rhipicephalus microplus complex	Adult	M	Non-Engorged	6
2023-05-18	K.S. Farm	Traeng Trayueng	Kampong Speu	11.245	104.124	Cow7	3 years	Adult	F	Back	Rhipicephalus microplus complex	Adult	F	Engorged	2
2023-05-18	K.S. Farm	Traeng Trayueng	Kampong Speu	11.245	104.124	Cow7	3 years	Adult	F	Back	Rhipicephalus microplus complex	Adult	F	Non-Engorged	4
2023-05-18	K.S. Farm	Traeng Trayueng	Kampong Speu	11.245	104.124	Cow7	3 years	Adult	F	Back	Rhipicephalus sp.	Nymph	n/a	Engorged	6
2023-05-18	K.S. Farm	Traeng Trayueng	Kampong Speu	11.245	104.124	Cow6	3 years	Adult	F	Abdomen	Rhipicephalus microplus complex	Adult	M	Non-Engorged	9
2023-05-18	K.S. Farm	Traeng Trayueng	Kampong Speu	11.245	104.124	Cow6	3 years	Adult	F	Abdomen	Rhipicephalus microplus complex	Adult	F	Non-Engorged	1
2023-05-18	K.S. Farm	Traeng Trayueng	Kampong Speu	11.245	104.124	Cow6	3 years	Adult	F	Abdomen	Rhipicephalus sp.	Nymph	n/a	Engorged	9
2023-05-18	K.S. Farm	Traeng Trayueng	Kampong Speu	11.245	104.124	Cow6	3 years	Adult	F	Head	Rhipicephalus haemaphysaloides	Adult	F	Non-Engorged	1
2023-05-18	K.S. Farm	Traeng Trayueng	Kampong Speu	11.245	104.124	Cow6	3 years	Adult	F	Head	Rhipicephalus microplus complex	Adult	M	Non-Engorged	1
2023-05-18	K.S. Farm	Traeng Trayueng	Kampong Speu	11.245	104.124	Cow6	3 years	Adult	F	Head	Rhipicephalus microplus complex	Adult	F	Engorged	2
2023-05-18	K.S. Farm	Traeng Trayueng	Kampong Speu	11.245	104.124	Cow6	3 years	Adult	F	Legs	Rhipicephalus microplus complex	Adult	M	Non-Engorged	4
2023-05-18	K.S. Farm	Traeng Trayueng	Kampong Speu	11.245	104.124	Cow6	3 years	Adult	F	Legs	Rhipicephalus microplus complex	Adult	F	Engorged	1
2023-05-18	K.S. Farm	Traeng Trayueng	Kampong Speu	11.245	104.124	Cow6	3 years	Adult	F	Legs	Rhipicephalus microplus complex	Adult	M	Non-Engorged	5
2023-05-18	K.S. Farm	Traeng Trayueng	Kampong Speu	11.245	104.124	Cow6	3 years	Adult	F	Legs	Rhipicephalus microplus complex	Adult	F	Engorged	1
2023-05-18	K.S. Farm	Traeng Trayueng	Kampong Speu	11.245	104.124	Cow6	3 years	Adult	F	Legs	Rhipicephalus sp.	Nymph	n/a	Engorged	11
2023-05-18	K.S. Farm	Traeng Trayueng	Kampong Speu	11.245	104.124	Cow6	3 years	Adult	F	Tail	Rhipicephalus microplus complex	Adult	M	Non-Engorged	5
2023-05-18	K.S. Farm	Traeng Trayueng	Kampong Speu	11.245	104.124	Cow6	3 years	Adult	F	Tail	Rhipicephalus microplus complex	Adult	F	Non-Engorged	3
2023-05-18	K.S. Farm	Traeng Trayueng	Kampong Speu	11.245	104.124	Cow6	3 years	Adult	F	Tail	Rhipicephalus microplus complex	Adult	M	Non-Engorged	2
2023-05-18	K.S. Farm	Traeng Trayueng	Kampong Speu	11.245	104.124	Cow6	3 years	Adult	F	Tail	Rhipicephalus sp.	Nymph	n/a	Engorged	7
2023-05-18	K.S. Farm	Traeng Trayueng	Kampong Speu	11.245	104.124	Cow6	3 years	Adult	F	Neck	Rhipicephalus microplus complex	Adult	M	Non-Engorged	11
2023-05-18	K.S. Farm	Traeng Trayueng	Kampong Speu	11.245	104.124	Cow6	3 years	Adult	F	Neck	Rhipicephalus microplus complex	Adult	F	Engorged	6
2023-05-18	K.S. Farm	Traeng Trayueng	Kampong Speu	11.245	104.124	Cow6	3 years	Adult	F	Neck	Rhipicephalus microplus complex	Adult	F	Non-Engorged	5
2023-05-18	K.S. Farm	Traeng Trayueng	Kampong Speu	11.245	104.124	Cow6	3 years	Adult	F	Neck	Rhipicephalus microplus complex	Adult	M	Non-Engorged	4
2023-05-18	K.S. Farm	Traeng Trayueng	Kampong Speu	11.245	104.124	Cow6	3 years	Adult	F	Neck	Rhipicephalus microplus complex	Adult	F	Non-Engorged	2
2023-05-18	K.S. Farm	Traeng Trayueng	Kampong Speu	11.245	104.124	Cow6	3 years	Adult	F	Neck	Rhipicephalus sp.	Nymph	n/a	Engorged	15
2023-05-18	K.S. Farm	Traeng Trayueng	Kampong Speu	11.245	104.124	Cow6	3 years	Adult	F	Back	Rhipicephalus microplus complex	Adult	M	Non-Engorged	3
2023-05-18	K.S. Farm	Traeng Trayueng	Kampong Speu	11.245	104.124	Cow6	3 years	Adult	F	Back	Rhipicephalus microplus complex	Adult	F	Non-Engorged	8
2023-05-18	K.S. Farm	Traeng Trayueng	Kampong Speu	11.245	104.124	Cow6	3 years	Adult	F	Back	Rhipicephalus microplus complex	Adult	M	Non-Engorged	20
2023-05-18	K.S. Farm	Traeng Trayueng	Kampong Speu	11.245	104.124	Cow6	3 years	Adult	F	Back	Rhipicephalus microplus complex	Adult	F	Engorged	2
2023-05-18	K.S. Farm	Traeng Trayueng	Kampong Speu	11.245	104.124	Cow6	3 years	Adult	F	Back	Rhipicephalus microplus complex	Adult	F	Non-Engorged	6
2023-05-18	K.S. Farm	Traeng Trayueng	Kampong Speu	11.245	104.124	Cow6	3 years	Adult	F	Back	Rhipicephalus sp.	Nymph	n/a	Engorged	13
2023-05-18	K.S. Farm	Traeng Trayueng	Kampong Speu	11.245	104.124	Cow6	3 years	Adult	F	Ear	Rhipicephalus haemaphysaloides	Adult	M	Non-Engorged	1
2023-05-18	K.S. Farm	Traeng Trayueng	Kampong Speu	11.245	104.124	Cow6	3 years	Adult	F	Ear	Rhipicephalus haemaphysaloides	Adult	F	Non-Engorged	1
2023-05-18	K.S. Farm	Traeng Trayueng	Kampong Speu	11.245	104.124	Cow6	3 years	Adult	F	Ear	Rhipicephalus microplus complex	Adult	M	Non-Engorged	11
2023-05-18	K.S. Farm	Traeng Trayueng	Kampong Speu	11.245	104.124	Cow6	3 years	Adult	F	Ear	Rhipicephalus microplus complex	Adult	F	Engorged	11
2023-05-18	K.S. Farm	Traeng Trayueng	Kampong Speu	11.245	104.124	Cow6	3 years	Adult	F	Ear	Rhipicephalus microplus complex	Adult	F	Non-Engorged	6
2023-05-18	K.S. Farm	Traeng Trayueng	Kampong Speu	11.245	104.124	Cow6	3 years	Adult	F	Ear	Rhipicephalus microplus complex	Adult	M	Non-Engorged	3
2023-05-18	K.S. Farm	Traeng Trayueng	Kampong Speu	11.245	104.124	Cow6	3 years	Adult	F	Ear	Rhipicephalus microplus complex	Adult	F	Engorged	7
2023-05-18	K.S. Farm	Traeng Trayueng	Kampong Speu	11.245	104.124	Cow6	3 years	Adult	F	Ear	Rhipicephalus sp.	Nymph	n/a	Engorged	19
2023-06-27	Tamao Farm	Kandoeng	Takeo	11.2963	104.824	Cow6	8 years	Adult	F	Neck	Rhipicephalus microplus complex	Adult	M	Non-Engorged	6
2023-06-27	Tamao Farm	Kandoeng	Takeo	11.2963	104.824	Cow6	8 years	Adult	F	Neck	Rhipicephalus microplus complex	Adult	F	Engorged	1
2023-06-27	Tamao Farm	Kandoeng	Takeo	11.2963	104.824	Cow6	8 years	Adult	F	Neck	Rhipicephalus microplus complex	Adult	M	Non-Engorged	5
2023-06-27	Tamao Farm	Kandoeng	Takeo	11.2963	104.824	Cow6	8 years	Adult	F	Neck	Rhipicephalus microplus complex	Adult	F	Engorged	3
2023-06-27	Tamao Farm	Kandoeng	Takeo	11.2963	104.824	Cow6	8 years	Adult	F	Neck	Rhipicephalus sp.	Nymph	n/a	Engorged	13
2023-06-27	Tamao Farm	Kandoeng	Takeo	11.2963	104.824	Cow6	8 years	Adult	F	Neck	Rhipicephalus sp.	Adult	M	Non-Engorged	1
2023-06-27	Tamao Farm	Kandoeng	Takeo	11.2963	104.824	Cow6	8 years	Adult	F	Legs	Rhipicephalus microplus complex	Adult	M	Non-Engorged	1
2023-06-27	Tamao Farm	Kandoeng	Takeo	11.2963	104.824	Cow6	8 years	Adult	F	Legs	Rhipicephalus microplus complex	Adult	F	Engorged	4
2023-06-27	Tamao Farm	Kandoeng	Takeo	11.2963	104.824	Cow6	8 years	Adult	F	Legs	Rhipicephalus microplus complex	Adult	M	Non-Engorged	2
2023-06-27	Tamao Farm	Kandoeng	Takeo	11.2963	104.824	Cow6	8 years	Adult	F	Legs	Rhipicephalus microplus complex	Adult	F	Engorged	4
2023-06-27	Tamao Farm	Kandoeng	Takeo	11.2963	104.824	Cow6	8 years	Adult	F	Legs	Rhipicephalus sp.	Nymph	n/a	Engorged	3
2023-06-27	Tamao Farm	Kandoeng	Takeo	11.2963	104.824	Cow6	8 years	Adult	F	Ear	Rhipicephalus sp.	Nymph	n/a	Engorged	3
2023-06-27	Tamao Farm	Kandoeng	Takeo	11.2963	104.824	Cow6	8 years	Adult	F	Abdomen	Rhipicephalus microplus complex	Adult	M	Non-Engorged	2
2023-06-27	Tamao Farm	Kandoeng	Takeo	11.2963	104.824	Cow6	8 years	Adult	F	Abdomen	Rhipicephalus microplus complex	Adult	F	Engorged	3
2023-06-27	Tamao Farm	Kandoeng	Takeo	11.2963	104.824	Cow6	8 years	Adult	F	Abdomen	Rhipicephalus microplus complex	Adult	M	Non-Engorged	2
2023-06-27	Tamao Farm	Kandoeng	Takeo	11.2963	104.824	Cow6	8 years	Adult	F	Abdomen	Rhipicephalus microplus complex	Adult	F	Engorged	2
2023-06-27	Tamao Farm	Kandoeng	Takeo	11.2963	104.824	Cow6	8 years	Adult	F	Abdomen	Rhipicephalus sp.	Nymph	n/a	Engorged	2
2023-06-27	Tamao Farm	Kandoeng	Takeo	11.2963	104.824	Cow6	8 years	Adult	F	Head	Rhipicephalus sp.	Nymph	n/a	Engorged	1
2023-06-27	Tamao Farm	Kandoeng	Takeo	11.2963	104.824	Cow6	8 years	Adult	F	Abdomen	Rhipicephalus microplus complex	Adult	M	Non-Engorged	1
2023-06-27	Tamao Farm	Kandoeng	Takeo	11.2963	104.824	Cow6	8 years	Adult	F	Abdomen	Rhipicephalus microplus complex	Adult	F	Engorged	1
2023-06-27	Tamao Farm	Kandoeng	Takeo	11.2963	104.824	Cow6	8 years	Adult	F	Abdomen	Rhipicephalus sp.	Nymph	n/a	Engorged	3
2023-06-27	Tamao Farm	Kandoeng	Takeo	11.2963	104.824	Cow6	8 years	Adult	F	Tail	Rhipicephalus sp.	Nymph	n/a	Engorged	2
2023-06-27	Tamao Farm	Kandoeng	Takeo	11.2963	104.824	Cow9	6 years	Adult	F	Ear	Rhipicephalus microplus complex	Adult	M	Non-Engorged	4
2023-06-27	Tamao Farm	Kandoeng	Takeo	11.2963	104.824	Cow9	6 years	Adult	F	Ear	Rhipicephalus microplus complex	Adult	F	Engorged	2
2023-06-27	Tamao Farm	Kandoeng	Takeo	11.2963	104.824	Cow9	6 years	Adult	F	Ear	Rhipicephalus microplus complex	Adult	M	Non-Engorged	1
2023-06-27	Tamao Farm	Kandoeng	Takeo	11.2963	104.824	Cow9	6 years	Adult	F	Ear	Rhipicephalus sp.	Nymph	n/a	Engorged	26
2023-06-27	Tamao Farm	Kandoeng	Takeo	11.2963	104.824	Cow9	6 years	Adult	F	Tail	Rhipicephalus microplus complex	Adult	M	Non-Engorged	2
2023-06-27	Tamao Farm	Kandoeng	Takeo	11.2963	104.824	Cow9	6 years	Adult	F	Tail	Rhipicephalus microplus complex	Adult	F	Engorged	1
2023-06-27	Tamao Farm	Kandoeng	Takeo	11.2963	104.824	Cow9	6 years	Adult	F	Tail	Rhipicephalus sp.	Nymph	n/a	Engorged	7
2023-06-27	Tamao Farm	Kandoeng	Takeo	11.2963	104.824	Cow9	6 years	Adult	F	Neck	Rhipicephalus microplus complex	Adult	M	Non-Engorged	1
2023-06-27	Tamao Farm	Kandoeng	Takeo	11.2963	104.824	Cow9	6 years	Adult	F	Neck	Rhipicephalus sp.	Nymph	n/a	Engorged	6
2023-06-27	Tamao Farm	Kandoeng	Takeo	11.2963	104.824	Cow9	6 years	Adult	F	Abdomen	Rhipicephalus sp.	Nymph	n/a	Engorged	6
2023-06-27	Tamao Farm	Kandoeng	Takeo	11.2963	104.824	Cow9	6 years	Adult	F	Abdomen	Rhipicephalus microplus complex	Adult	F	Engorged	1
2023-06-27	Tamao Farm	Kandoeng	Takeo	11.2963	104.824	Cow9	6 years	Adult	F	Legs	Rhipicephalus sp.	Nymph	n/a	Engorged	1
2023-06-27	Tamao Farm	Kandoeng	Takeo	11.2963	104.824	Cow10	4 years	Adult	F	Neck	Rhipicephalus microplus complex	Adult	M	Non-Engorged	5
2023-06-27	Tamao Farm	Kandoeng	Takeo	11.2963	104.824	Cow10	4 years	Adult	F	Neck	Rhipicephalus microplus complex	Adult	F	Engorged	6
2023-06-27	Tamao Farm	Kandoeng	Takeo	11.2963	104.824	Cow10	4 years	Adult	F	Neck	Rhipicephalus microplus complex	Adult	M	Non-Engorged	3
2023-06-27	Tamao Farm	Kandoeng	Takeo	11.2963	104.824	Cow10	4 years	Adult	F	Neck	Rhipicephalus microplus complex	Adult	F	Engorged	2
2023-06-27	Tamao Farm	Kandoeng	Takeo	11.2963	104.824	Cow10	4 years	Adult	F	Neck	Rhipicephalus sp.	Nymph	n/a	Engorged	18
2023-06-27	Tamao Farm	Kandoeng	Takeo	11.2963	104.824	Cow10	4 years	Adult	F	Neck	Rhipicephalus sp.	Adult	M	Non-Engorged	2
2023-06-27	Tamao Farm	Kandoeng	Takeo	11.2963	104.824	Cow10	4 years	Adult	F	Abdomen	Rhipicephalus microplus complex	Adult	M	Non-Engorged	5
2023-06-27	Tamao Farm	Kandoeng	Takeo	11.2963	104.824	Cow10	4 years	Adult	F	Abdomen	Rhipicephalus microplus complex	Adult	F	Engorged	5
2023-06-27	Tamao Farm	Kandoeng	Takeo	11.2963	104.824	Cow10	4 years	Adult	F	Abdomen	Rhipicephalus microplus complex	Adult	M	Non-Engorged	4
2023-06-27	Tamao Farm	Kandoeng	Takeo	11.2963	104.824	Cow10	4 years	Adult	F	Abdomen	Rhipicephalus microplus complex	Adult	F	Engorged	9
2023-06-27	Tamao Farm	Kandoeng	Takeo	11.2963	104.824	Cow10	4 years	Adult	F	Abdomen	Rhipicephalus sp.	Nymph	n/a	Engorged	6
2023-06-27	Tamao Farm	Kandoeng	Takeo	11.2963	104.824	Cow10	4 years	Adult	F	Abdomen	Rhipicephalus sp.	Adult	M	Non-Engorged	2
2023-06-27	Tamao Farm	Kandoeng	Takeo	11.2963	104.824	Cow10	4 years	Adult	F	Tail	Rhipicephalus microplus complex	Adult	M	Non-Engorged	2
2023-06-27	Tamao Farm	Kandoeng	Takeo	11.2963	104.824	Cow10	4 years	Adult	F	Tail	Rhipicephalus sp.	Nymph	n/a	Engorged	3
2023-06-27	Tamao Farm	Kandoeng	Takeo	11.2963	104.824	Cow10	4 years	Adult	F	Tail	Rhipicephalus sp.	Adult	M	Non-Engorged	1
2023-06-27	Tamao Farm	Kandoeng	Takeo	11.2963	104.824	Cow10	4 years	Adult	F	Legs	Rhipicephalus microplus complex	Adult	M	Non-Engorged	2
2023-06-27	Tamao Farm	Kandoeng	Takeo	11.2963	104.824	Cow10	4 years	Adult	F	Legs	Rhipicephalus microplus complex	Adult	F	Engorged	1
2023-06-27	Tamao Farm	Kandoeng	Takeo	11.2963	104.824	Cow10	4 years	Adult	F	Legs	Rhipicephalus microplus complex	Adult	F	Engorged	1
2023-06-27	Tamao Farm	Kandoeng	Takeo	11.2963	104.824	Cow10	4 years	Adult	F	Legs	Rhipicephalus sp.	Nymph	n/a	Engorged	6
2023-06-27	Tamao Farm	Kandoeng	Takeo	11.2963	104.824	Cow10	4 years	Adult	F	Ear	Rhipicephalus haemaphysaloides	Adult	F	Engorged	1
2023-06-27	Tamao Farm	Kandoeng	Takeo	11.2963	104.824	Cow10	4 years	Adult	F	Ear	Rhipicephalus microplus complex	Adult	M	Non-Engorged	1
2023-06-27	Tamao Farm	Kandoeng	Takeo	11.2963	104.824	Cow10	4 years	Adult	F	Ear	Rhipicephalus sp.	Nymph	n/a	Engorged	6
2023-06-27	Tamao Farm	Kandoeng	Takeo	11.2963	104.824	Cow10	4 years	Adult	F	Abdomen	Rhipicephalus microplus complex	Adult	F	Engorged	1
2023-06-27	Tamao Farm	Kandoeng	Takeo	11.2963	104.824	Cow10	4 years	Adult	F	Head	Rhipicephalus microplus complex	Adult	F	Engorged	1
2023-06-27	Tamao Farm	Kandoeng	Takeo	11.2963	104.824	Cow10	4 years	Adult	F	Head	Rhipicephalus microplus complex	Adult	M	Non-Engorged	1
2023-06-27	Tamao Farm	Kandoeng	Takeo	11.2963	104.824	Cow10	4 years	Adult	F	Head	Rhipicephalus sp.	Nymph	n/a	Engorged	1
2023-06-27	Tamao Farm	Kandoeng	Takeo	11.2963	104.824	Cow3	1 year	Adult	F	Neck	Rhipicephalus sp.	Nymph	n/a	Engorged	5
2023-06-27	Tamao Farm	Kandoeng	Takeo	11.2963	104.824	Cow3	1 year	Adult	F	Neck	Rhipicephalus sp.	Nymph	n/a	Non-Engorged	1
2023-06-27	Tamao Farm	Kandoeng	Takeo	11.2963	104.824	Cow3	1 year	Adult	F	Tail	Rhipicephalus microplus complex	Adult	M	Non-Engorged	1
2023-06-27	Tamao Farm	Kandoeng	Takeo	11.2963	104.824	Cow3	1 year	Adult	F	Tail	Rhipicephalus microplus complex	Adult	F	Non-Engorged	1
2023-06-27	Tamao Farm	Kandoeng	Takeo	11.2963	104.824	Cow3	1 year	Adult	F	Tail	Rhipicephalus sp.	Nymph	n/a	Engorged	1
2023-06-27	Tamao Farm	Kandoeng	Takeo	11.2963	104.824	Cow3	1 year	Adult	F	Abdomen	Rhipicephalus microplus complex	Adult	F	Non-Engorged	1
2023-06-27	Tamao Farm	Kandoeng	Takeo	11.2963	104.824	Cow3	1 year	Adult	F	Abdomen	Rhipicephalus sp.	Nymph	n/a	Engorged	1
2023-06-27	Tamao Farm	Kandoeng	Takeo	11.2963	104.824	Cow3	1 year	Adult	F	Ear	Rhipicephalus sp.	Nymph	n/a	Engorged	1
2023-06-27	Tamao Farm	Kandoeng	Takeo	11.2963	104.824	Cow3	1 year	Adult	F	Abdomen	Rhipicephalus sp.	Nymph	n/a	Engorged	1
2023-06-27	Tamao Farm	Kandoeng	Takeo	11.2963	104.824	Cow3	1 year	Adult	F	Legs	Rhipicephalus microplus complex	Adult	F	Non-Engorged	1
2023-06-27	Tamao Farm	Kandoeng	Takeo	11.2963	104.824	Cow3	1 year	Adult	F	Legs	Rhipicephalus microplus complex	Adult	F	Engorged	2
2023-06-27	Tamao Farm	Kandoeng	Takeo	11.2963	104.824	Cow3	1 year	Adult	F	Legs	Rhipicephalus microplus complex	Adult	F	Non-Engorged	2
2023-06-27	Tamao Farm	Kandoeng	Takeo	11.2963	104.824	Cow3	1 year	Adult	F	Legs	Rhipicephalus sp.	Nymph	n/a	Engorged	3
2023-06-27	Tamao Farm	Kandoeng	Takeo	11.2963	104.824	Cow7	3 years	Adult	M	Ear	Rhipicephalus microplus complex	Adult	M	Non-Engorged	2
2023-06-27	Tamao Farm	Kandoeng	Takeo	11.2963	104.824	Cow7	3 years	Adult	M	Ear	Rhipicephalus microplus complex	Adult	M	Non-Engorged	1
2023-06-27	Tamao Farm	Kandoeng	Takeo	11.2963	104.824	Cow7	3 years	Adult	M	Ear	Rhipicephalus microplus complex	Adult	F	Engorged	1
2023-06-27	Tamao Farm	Kandoeng	Takeo	11.2963	104.824	Cow7	3 years	Adult	M	Ear	Rhipicephalus microplus complex	Adult	F	Non-Engorged	1
2023-06-27	Tamao Farm	Kandoeng	Takeo	11.2963	104.824	Cow7	3 years	Adult	M	Ear	Rhipicephalus sp.	Larva	n/a	Engorged	7
2023-06-27	Tamao Farm	Kandoeng	Takeo	11.2963	104.824	Cow7	3 years	Adult	M	Ear	Rhipicephalus sp.	Nymph	n/a	Engorged	7
2023-06-27	Tamao Farm	Kandoeng	Takeo	11.2963	104.824	Cow7	3 years	Adult	M	Ear	Rhipicephalus sp.	Nymph	n/a	Non-Engorged	2
2023-06-27	Tamao Farm	Kandoeng	Takeo	11.2963	104.824	Cow7	3 years	Adult	M	Legs	Rhipicephalus microplus complex	Adult	M	Non-Engorged	1
2023-06-27	Tamao Farm	Kandoeng	Takeo	11.2963	104.824	Cow7	3 years	Adult	M	Legs	Rhipicephalus microplus complex	Adult	F	Engorged	1
2023-06-27	Tamao Farm	Kandoeng	Takeo	11.2963	104.824	Cow7	3 years	Adult	M	Legs	Rhipicephalus microplus complex	Adult	M	Non-Engorged	2
2023-06-27	Tamao Farm	Kandoeng	Takeo	11.2963	104.824	Cow7	3 years	Adult	M	Legs	Rhipicephalus microplus complex	Adult	F	Engorged	1
2023-06-27	Tamao Farm	Kandoeng	Takeo	11.2963	104.824	Cow7	3 years	Adult	M	Legs	Rhipicephalus microplus complex	Adult	F	Non-Engorged	2
2023-06-27	Tamao Farm	Kandoeng	Takeo	11.2963	104.824	Cow7	3 years	Adult	M	Legs	Rhipicephalus sp.	Nymph	n/a	Engorged	5
2023-06-27	Tamao Farm	Kandoeng	Takeo	11.2963	104.824	Cow7	3 years	Adult	M	Abdomen	Rhipicephalus microplus complex	Adult	F	Engorged	1
2023-06-27	Tamao Farm	Kandoeng	Takeo	11.2963	104.824	Cow7	3 years	Adult	M	Abdomen	Rhipicephalus microplus complex	Adult	F	Non-Engorged	1
2023-06-27	Tamao Farm	Kandoeng	Takeo	11.2963	104.824	Cow7	3 years	Adult	M	Abdomen	Rhipicephalus sp.	Nymph	n/a	Engorged	2
2023-06-27	Tamao Farm	Kandoeng	Takeo	11.2963	104.824	Cow7	3 years	Adult	M	Abdomen	Rhipicephalus microplus complex	Adult	M	Non-Engorged	1
2023-06-27	Tamao Farm	Kandoeng	Takeo	11.2963	104.824	Cow7	3 years	Adult	M	Abdomen	Rhipicephalus microplus complex	Adult	F	Non-Engorged	1
2023-06-27	Tamao Farm	Kandoeng	Takeo	11.2963	104.824	Cow7	3 years	Adult	M	Abdomen	Rhipicephalus sp.	Nymph	n/a	Engorged	3
2023-06-27	Tamao Farm	Kandoeng	Takeo	11.2963	104.824	Cow7	3 years	Adult	M	Neck	Rhipicephalus microplus complex	Adult	M	Non-Engorged	1
2023-06-27	Tamao Farm	Kandoeng	Takeo	11.2963	104.824	Cow7	3 years	Adult	M	Neck	Rhipicephalus sp.	Nymph	n/a	Engorged	3
2023-06-27	Tamao Farm	Kandoeng	Takeo	11.2963	104.824	Cow7	3 years	Adult	M	Back	Rhipicephalus sp.	Nymph	n/a	Engorged	3
2023-06-27	Tamao Farm	Kandoeng	Takeo	11.2963	104.824	Cow5	2 years	Adult	F	Legs	Rhipicephalus microplus complex	Adult	F	Engorged	4
2023-06-27	Tamao Farm	Kandoeng	Takeo	11.2963	104.824	Cow5	2 years	Adult	F	Legs	Rhipicephalus sp.	Nymph	n/a	Engorged	2
2023-06-27	Tamao Farm	Kandoeng	Takeo	11.2963	104.824	Cow5	2 years	Adult	F	Abdomen	Rhipicephalus microplus complex	Adult	M	Non-Engorged	1
2023-06-27	Tamao Farm	Kandoeng	Takeo	11.2963	104.824	Cow5	2 years	Adult	F	Abdomen	Rhipicephalus microplus complex	Adult	F	Engorged	3
2023-06-27	Tamao Farm	Kandoeng	Takeo	11.2963	104.824	Cow5	2 years	Adult	F	Abdomen	Rhipicephalus sp.	Nymph	n/a	Engorged	1
2023-06-27	Tamao Farm	Kandoeng	Takeo	11.2963	104.824	Cow5	2 years	Adult	F	Tail	Rhipicephalus microplus complex	Adult	M	Non-Engorged	2
2023-06-27	Tamao Farm	Kandoeng	Takeo	11.2963	104.824	Cow5	2 years	Adult	F	Tail	Rhipicephalus microplus complex	Adult	F	Non-Engorged	1
2023-06-27	Tamao Farm	Kandoeng	Takeo	11.2963	104.824	Cow5	2 years	Adult	F	Tail	Rhipicephalus microplus complex	Adult	M	Non-Engorged	2
2023-06-27	Tamao Farm	Kandoeng	Takeo	11.2963	104.824	Cow5	2 years	Adult	F	Tail	Rhipicephalus microplus complex	Adult	F	Engorged	1
2023-06-27	Tamao Farm	Kandoeng	Takeo	11.2963	104.824	Cow5	2 years	Adult	F	Tail	Rhipicephalus sp.	Nymph	n/a	Engorged	4
2023-06-27	Tamao Farm	Kandoeng	Takeo	11.2963	104.824	Cow5	2 years	Adult	F	Back	Rhipicephalus microplus complex	Adult	M	Non-Engorged	2
2023-06-27	Tamao Farm	Kandoeng	Takeo	11.2963	104.824	Cow5	2 years	Adult	F	Abdomen	Rhipicephalus microplus complex	Adult	M	Non-Engorged	1
[truncated: 1,663 more rows]
